# Supplementary material for: Analysis of coupled coordination and spatial interaction effects between digital and tourism economy in the Yangtze River Delta region
Source: PLoS One. 2024 Aug 29;19(8):e0307756. doi: 10.1371/journal.pone.0307756 (PMC11361664; doi:10.1371/journal.pone.0307756)
Supplement: S1 File — (XLSX) [file pone.0307756.s001.xlsx]

## Sheet: origin data of digital economy
year	city	Per capita telecommunications business income	Per capita postal revenue	Science and technology expenditure	Internet penetration rate	Mobile phone penetration rate	Proportion of computer services and software professionals	Coverage breadth of digital inclusive finance	Depth of use of digital inclusive finance	Degree of financial digitization	Degree of penetration of digital high-tech applications
2011	Anqing	389.947	61.0923	34719	7.30623	58.5876	0.0147114	34.35	65.38	26.82	233
2012	Anqing	444.677	68.406	45079	7.8493	66.141	0.0153846	70.84	108.61	90.37	212
2013	Anqing	501.248	78.1721	55834	9.72872	64.6211	0.0123209	101.12	143.05	171.9	198
2014	Anqing	484.309	87.6468	61902	10.0372	77.6952	0.0169022	134.7	144.24	183.77	279
2015	Anqing	672.525	118.671	71738	11.9826	77.5599	0.0171651	151.43	161.95	231.85	502
2016	Anqing	509.577	96.0043	78775	16.0456	68.5466	0.0163445	166.459	207.88	254.188	463
2017	Anqing	518.994	139.28	95817	18.9655	80.1724	0.0164247	186.255	253.917	253.878	619
2018	Anqing	564.416	285.441	105295	23.9936	79.9574	0.0143115	207.845	244.786	283.966	684
2019	Anqing	526.676	322.305	113557	26.5148	82.839	0.011252	224.34	254.056	288.506	661
2020	Anqing	632.361	451.162	116519	33.3789	96.0504	0.0118254	242.641	262.787	298.347	1044
2021	Anqing	788.94	731.094	130669	37.7238	96.2215	0.0125864	293.029	282.277	313.495	866
2011	Bengbu	337.997	45.1824	45090	8.34906	56.9308	0.00787402	46.23	69.27	58.15	235
2012	Bengbu	534.78	48.5786	56770	9.11962	62.1069	0.00683761	80.8	116.58	92.92	239
2013	Bengbu	642.214	59.0093	72384	11.4565	70.7236	0.0130769	110.51	154.67	166.96	221
2014	Bengbu	581.736	58.819	76245	12.7331	74.8466	0.00916086	143.72	149.48	144.95	366
2015	Bengbu	606.568	67.0669	112203	14.9878	67.7812	0.0096882	160.3	168.34	233.72	605
2016	Bengbu	637.18	75.1291	133824	17.0751	77.4775	0.0105302	170.844	205.48	250.787	550
2017	Bengbu	742.444	94.1361	126849	20.5651	78.9941	0.00870241	192.888	252.359	261.17	637
2018	Bengbu	694.121	287.206	106434	24.7817	85.2507	0.00782325	212.789	258.804	279.108	678
2019	Bengbu	618.132	301.111	166238	27.1085	88.8563	0.00821622	230.687	266.149	288.122	593
2020	Bengbu	687.55	903.999	176122	31.9697	95.2061	0.00748313	247.133	262.973	296.3	748
2021	Bengbu	914.912	625.517	174618	35.1914	97.0787	0.00734967	292.15	277.005	314.965	919
2011	Bozhou	323.242	39.5799	8664	4.12705	41.7828	0.0145103	14.29	52.35	23.42	111
2012	Bozhou	388.973	45.1204	9383	4.66447	49.0122	0.0137931	53.36	94.24	80.21	108
2013	Bozhou	427.731	65.2525	15129	6.19394	62.0929	0.0158371	85.35	134.44	110.5	100
2014	Bozhou	440	51.378	14418	6.856	58.4	0.0118696	121.68	114.66	154.41	206
2015	Bozhou	733.444	107.129	28524	8.18614	57.6238	0.0097947	138.65	135.57	232.87	320
2016	Bozhou	935.882	126.253	26729	10.6765	66.8627	0.00857749	150.525	188.418	262.711	246
2017	Bozhou	722.588	83.4062	53655	14.8781	75.0484	0.0100753	174.206	236.972	259.086	400
2018	Bozhou	514.994	212.053	52169	20.6718	75.3817	0.0114804	195.592	226.825	281.787	508
2019	Bozhou	475.266	262.926	57857	23.616	78.7072	0.00862716	212.343	235.989	287.282	489
2020	Bozhou	534.288	868.626	55157	29.086	87.082	0.00945818	231.28	246.35	298.471	601
2021	Bozhou	848.022	591.021	51730	34.1596	91.3297	0.00894211	275.148	267.616	308.591	475
2011	Chizhou	480.128	63.0496	10150	9.16312	65.078	0.0173697	44.88	60.14	59.59	68
2012	Chizhou	533.761	67.0352	14134	10.112	65.7606	0.0166667	79.18	112.3	94.11	68
2013	Chizhou	626.225	82.3662	17887	12.5704	73.007	0.0140187	108.82	154.06	142.01	67
2014	Chizhou	85.8322	612.455	17075	13.6853	76.9231	0.0134986	142.03	136.21	152.46	111
2015	Chizhou	614.66	52.7847	19072	16.3958	72.2222	0.0141791	160.18	159.8	237.97	223
2016	Chizhou	629.861	55.1875	17851	19.5833	72.9167	0.0139665	171.735	203.84	277.523	152
2017	Chizhou	608.034	82.4138	12792	22.3241	83.4483	0.0140952	192.619	251.142	265.474	294
2018	Chizhou	663.626	257.136	25808	28.2925	91.1565	0.0129744	214.452	248.616	276.624	357
2019	Chizhou	605.216	286.959	24401	32.8986	96.6216	0.0131989	230.46	257.279	283.241	348
2020	Chizhou	716.418	623.031	26987	39.7015	110.813	0.012181	248.236	260.74	287.049	485
2021	Chizhou	1037.21	468.254	27417	45.0789	109.091	0.0139638	296.451	283.319	300.707	622
2011	Chuzhou	449.517	32.2468	17422	6.6743	58.3181	0.0170213	44.26	58.73	25.12	248
2012	Chuzhou	505.541	36.7462	31688	7.86802	64.835	0.025	79.03	103.46	75.26	224
2013	Chuzhou	652.285	42.851	34755	10.8586	68.9141	0.0195556	108.67	136.05	163.96	152
2014	Chuzhou	779.696	41.9799	46685	13.0653	74.6231	0.02	142.26	136.63	212.27	248
2015	Chuzhou	820.445	44.5	62250	15.9204	75.3731	0.0157474	159.01	157.57	237.91	456
2016	Chuzhou	1252.38	65.5743	77473	17.8218	78.9604	0.0108705	172.056	209.24	251.897	476
2017	Chuzhou	1041.08	84.4338	105515	21.3235	87.2549	0.0098031	193.418	253.713	260.463	533
2018	Chuzhou	2969.27	165.494	109182	25.7859	84.9148	0.00756222	215.402	244.975	290.298	656
2019	Chuzhou	582.296	261.311	140483	28.3566	87.4699	0.00784901	233.352	255.87	293.435	816
2020	Chuzhou	1013.21	759.874	152043	33.0201	95.1855	0.00744215	253.151	263.399	306.325	1069
2021	Chuzhou	941.557	469.838	153804	36.6617	98.1704	0.00641116	301.418	282.839	317.962	975
2011	Fuyang	366.927	42.8793	13133	4.3399	44.6325	0.00950508	18.89	55.99	61.94	223
2012	Fuyang	401.47	47.0223	18823	4.77982	49.3678	0.0097973	57.27	110.79	109.43	210
2013	Fuyang	405.575	64.9767	19028	6.55052	54.6904	0.00716724	89.02	139.28	167.47	182
2014	Fuyang	106.871	61.1087	16927	7.28133	51.1509	0.0109424	124.75	116.9	153.93	505
2015	Fuyang	195.558	67.0329	38852	8.93418	55.8228	0.0105328	141.53	141.84	231.42	736
2016	Fuyang	101.638	87.229	49722	12.3154	61.577	0.0125037	154.269	203.969	240.686	513
2017	Fuyang	116.55	114.876	54318	16.2324	76.267	0.00974478	177.551	243.187	267.019	662
2018	Fuyang	536.945	186.524	50120	20.8356	75.5177	0.00826175	199.924	231.626	287.551	702
2019	Fuyang	502.074	221.743	72288	24.1211	81.7191	0.00798514	218.179	240.319	293.673	620
2020	Fuyang	664.554	500.756	72307	27.8902	85.1976	0.0085903	236.609	244.108	309.289	992
2021	Fuyang	826.283	386.915	75854	32.2629	88.7052	0.00862204	281.795	263.504	319.751	700
2011	Hefei	835.235	661.597	190348	10.3191	76.637	0.0124821	82.02	73.05	34.42	1016
2012	Hefei	928.14	72.9102	226720	12.2853	81.3038	0.0103806	118.75	121.02	89.59	1041
2013	Hefei	1049.14	81.7267	260165	13.5348	92.4205	0.0133564	149.24	161.54	162.26	1738
2014	Hefei	1058.83	238.148	290529	14.4156	101.558	0.0198469	184.64	156.61	159.77	2650
2015	Hefei	1083.72	77.7612	372666	24.0051	105.52	0.022993	205.32	176.7	233.82	3312
2016	Hefei	1130.94	493.393	1016998	27.6315	101.525	0.0249156	217.748	219.024	244.962	3267
2017	Hefei	1139.42	624.467	695921	32.3915	110.038	0.0263888	239.619	279.224	269.379	3171
2018	Hefei	1152.63	713.841	919741	38.9444	124.475	0.0266463	259.728	280.058	301.085	3390
2019	Hefei	1089.23	930.005	1303222	42.5507	127.595	0.0295828	281.242	288.035	310.786	3279
2020	Hefei	928.068	2217.91	1633287	41.7268	113.449	0.0325705	298.467	291.075	316.152	3176
2021	Hefei	1357.27	1321.01	1740822	45.9704	117.127	0.0362984	345.679	307.239	325.383	3405
2011	Huaibei	428.113	20.2311	11648	8.74528	58.9387	0.00641613	43.57	41.4	71.49	121
2012	Huaibei	483.599	43.9623	14748	9.8925	65.75	0.00627803	78.13	92.48	97.43	112
2013	Huaibei	562.35	50.8318	13406	12.2757	77.7383	0.00769231	108.18	127.53	148.84	77
2014	Huaibei	573.977	54.8704	16653	13.8611	80.0926	0.00795207	139.83	127.29	203.73	138
2015	Huaibei	555.408	58.9495	13449	16.7936	70.1835	0.00908699	159.42	146.74	239.88	245
2016	Huaibei	568.692	71.3982	9646	18.7783	73.3032	0.00973451	170.202	205.517	437.907	259
2017	Huaibei	553.915	87.8341	15863	22.7444	80.7175	0.0102041	189.84	241.702	285.347	354
2018	Huaibei	569.382	163.987	10531	26.96	81.7778	0.00988083	209.303	232.665	279.669	504
2019	Huaibei	549.295	191.247	8315	29.5859	86.7841	0.011601	227.2	243.403	286.366	423
2020	Huaibei	648.279	486.082	25377	37.0558	103.355	0.0127758	244.977	251.486	287.37	669
2021	Huaibei	694.022	373.906	79504	40.3242	107.224	0.0133005	292.663	266.928	307.278	595
2011	Huainan	535.807	52.5365	20076	10.6009	61.8884	0.003489	54.12	53.4	35.85	212
2012	Huainan	631.325	56.3889	29331	11.2819	66.6709	0.00366197	88.4	109.64	118.16	227
2013	Huainan	659.894	50.8263	32914	13.7712	66.3771	0.0039548	116.22	152.09	150.72	210
2014	Huainan	656.882	52.416	23349	15.3445	71.8487	0.00438785	147.64	148.19	155.01	318
2015	Huainan	454.385	50.2012	23365	12.7872	48.9796	0.00427143	165.25	158.45	249.37	437
2016	Huainan	1004.83	135.379	29203	16.8844	62.4277	0.00546053	162.14	208.446	234.516	394
2017	Huainan	570.662	156.553	35440	19.5072	69.914	0.00573183	181.753	265.842	274.56	494
2018	Huainan	598.825	182.837	41055	22.9542	76.5043	0.00651163	203.084	255.656	285.885	530
2019	Huainan	563.65	208.628	50272	25.0258	81.3754	0.00632054	223.41	259.039	286.789	541
2020	Huainan	721.668	469.51	39849	31.264	96.7459	0.00654219	241.328	261.786	291.234	745
2021	Huainan	791.503	391.046	39892	34.2993	99.2862	0.00640987	290.87	277.878	307.298	807
2011	Mount Huangshan	1451.64	56.5481	21190	11.4963	71.5926	0.0184615	61.53	65.27	40.2	133
2012	Mount Huangshan	1610.61	67.7037	28881	12.2576	71.4074	0.0184466	93.14	119.58	110.84	119
2013	Mount Huangshan	1694.79	73.6912	31778	14.125	77.1618	0.0205128	119.45	149.87	200.53	100
2014	Mount Huangshan	674.728	72.1912	35777	15.1103	80.1471	0.0179667	151.18	159.77	153.39	162
2015	Mount Huangshan	656.664	80.5766	36897	17.6204	79.562	0.0172992	167.61	167.37	231.18	255
2016	Mount Huangshan	693.848	97.7464	39754	20.7609	78.2609	0.0162349	177.767	215.014	233.746	187
2017	Mount Huangshan	705.428	115.877	54102	24.6377	89.8551	0.0168739	199.178	263.161	254.712	303
2018	Mount Huangshan	739.021	124.915	58540	32.8794	98.5816	0.0154545	220.171	254.663	282.598	353
2019	Mount Huangshan	729.021	141.796	60796	36.5915	103.521	0.0140541	237.807	265.934	285.528	432
2020	Mount Huangshan	936.038	915.642	65260	43.0827	104.85	0.0132624	254.439	274.739	297.611	807
2021	Mount Huangshan	1092.08	529.534	68230	47.1772	106.667	0.013239	301.889	289.902	312.748	815
2011	Lu'an	423.759	31.2057	14172	4.39362	53.4752	0.00277778	23.84	60.63	27.03	184
2012	Lu'an	403.593	36.715	24385	4.97713	63.3982	0.00275103	60.14	106.15	91.12	184
2013	Lu'an	452.803	41.3292	26512	6.58803	63.3908	0.00273973	90.86	143.29	157.95	164
2014	Lu'an	461.559	46.6189	31524	7.52448	55.4196	0.0179896	125.4	137.13	160.99	288
2015	Lu'an	526.903	75.9283	32549	11.2405	71.73	0.010361	141.97	156.31	234.9	449
2016	Lu'an	498.952	75.4717	45563	12.0608	62.4738	0.0101788	160.775	208.351	257.606	421
2017	Lu'an	515.658	89.8396	93232	15.7188	71.875	0.0133288	182.718	254.097	266.498	551
2018	Lu'an	568.283	194.707	107316	20.9132	75	0.0115325	205.691	246.587	293.58	633
2019	Lu'an	540.002	233.554	115201	23.3655	80.2875	0.0102755	220.607	255.7	296.218	773
2020	Lu'an	644.636	667.264	82972	29.5386	92.0591	0.00982414	238.311	303.181	297.536	1106
2021	Lu'an	857.886	481.819	49195	32.9875	94.8581	0.00963316	285.943	277.152	309.106	762
2011	Maanshan	549.772	38.9269	34956	11.3516	69.8995	0.00782881	63.66	60.73	28.85	248
2012	Maanshan	618.721	63.9269	50509	13.6792	75.4612	0.0078534	96.24	130.87	107.86	264
2013	Maanshan	775.229	73.3945	60893	15.7385	76.4908	0.0139241	124.77	165.36	150.24	230
2014	Maanshan	72.4266	69.7431	57483	17.3165	81.1927	0.0151751	158.43	154.3	214.98	355
2015	Maanshan	86.2202	69.3073	66451	20.0046	87.156	0.0123163	175.58	177.27	244.16	511
2016	Maanshan	768.968	84.1651	103014	23.8716	80.2752	0.0134771	186.838	221.421	253.119	453
2017	Maanshan	764.321	104.83	123050	25.6881	86.2385	0.0161232	208.552	264.868	264.006	621
2018	Maanshan	782.197	234.569	116137	32.1009	104.587	0.0147312	229.41	261.726	292.458	620
2019	Maanshan	717.295	275.843	108798	35.47	110.138	0.0157875	246.916	270.399	300.265	559
2020	Maanshan	754.616	585.655	120287	38.3426	113.148	0.0157605	265.642	273.511	306.995	637
2021	Maanshan	805.104	441.876	124911	42.7446	113.115	0.0157997	318.859	291.926	317.54	700
2011	Tongling	694.911	86.2244	17938	12.7269	80.1778	0.00740741	77.35	62.96	19.93	192
2012	Tongling	811.58	91.9074	43811	18.8808	94.1281	0.00714286	107.61	121.57	116.32	165
2013	Tongling	945	98.4918	48551	22.894	98.3832	0.00705128	133.71	155.05	146.66	157
2014	Tongling	945.351	91.5	73924	24	95.9459	0.00605481	163.84	156.44	216.02	216
2015	Tongling	484.397	54.6283	77820	14.7195	51.8934	0.00660487	181.57	177.51	247.59	308
2016	Tongling	632.567	137.3	83119	21.9761	75.9494	0.00790398	162.531	218.292	260.976	243
2017	Tongling	653.846	171.393	83439	25.566	92.1626	0.00760679	185.741	265.051	245.832	353
2018	Tongling	702.689	173.534	60856	30.2866	91.1095	0.00729282	206.176	262.621	293.349	418
2019	Tongling	663.076	320.494	94664	33.5554	98.8024	0.00781332	230.804	269.302	296.113	308
2020	Tongling	800.076	675.971	103108	39.1603	102.443	0.00954366	250.061	271.966	301.625	378
2021	Tongling	926.748	481.494	125226	41.6539	105.59	0.0080818	306.718	290.767	311.182	564
2011	Suzhou(Anhui)	403.255	40.5922	10299	4.62197	49.2644	0.0107929	19.77	55.39	50.73	157
2012	Suzhou(Anhui)	400.901	51.5706	11604	5.40703	55.8011	0.0104418	58.83	91.26	116.76	140
2013	Suzhou(Anhui)	456.035	61.9687	13649	7.09761	61.6648	0.0109375	90.1	117.37	174.1	135
2014	Suzhou(Anhui)	416.665	80.51	22436	8.17668	88.8889	0.0119085	124.72	113.37	213.13	237
2015	Suzhou(Anhui)	472.056	76.9477	22463	9.99097	85.9206	0.0169935	141.25	135.22	231.61	359
2016	Suzhou(Anhui)	436.768	90.5482	62472	12.3929	74.2857	0.0180645	152.033	187.513	269.826	329
2017	Suzhou(Anhui)	554.002	106.701	39433	17.7261	72.2615	0.0163703	172.88	233.808	267.202	528
2018	Suzhou(Anhui)	532.298	188.618	45939	21.7342	79.5775	0.0151653	193.875	221.546	282.502	614
2019	Suzhou(Anhui)	487.184	224.088	34949	25.5842	83.3333	0.0112177	211.114	231.381	288.221	472
2020	Suzhou(Anhui)	671.853	555.43	60456	31.3133	92.2495	0.0090858	229.786	235.687	296.918	843
2021	Suzhou(Anhui)	823.474	372.625	65979	35.292	96.1239	0.00890046	274.833	255.938	307.223	732
2011	Wuhu	600.997	78.2857	145933	10.2437	65.6583	0.00666869	62.7	64.34	25.02	356
2012	Wuhu	686.056	59.9637	203766	12.2905	75.2402	0.00657534	98.55	119.56	96.49	346
2013	Wuhu	824.406	69.9139	263329	16.3889	76.2167	0.00734597	127.54	159.44	148.03	357
2014	Wuhu	896.409	72.5083	342871	17.4033	84.5304	0.00797267	161.31	156.26	157.44	530
2015	Wuhu	956.058	237.808	357319	19.726	88.7671	0.00845514	179.7	173.65	233.19	870
2016	Wuhu	1229.86	367.03	517841	23.4332	84.4687	0.00809982	190.834	214.6	245.46	885
2017	Wuhu	991.581	465.119	574155	24.8649	94.0541	0.0090523	215.698	274.112	268.303	937
2018	Wuhu	787.419	484.163	598199	33.008	98.9333	0.0104478	235.513	269.886	291.68	970
2019	Wuhu	724.608	510.96	511512	35.7989	104.762	0.0123676	254.063	295.535	295.585	1019
2020	Wuhu	911.971	1655.45	544930	41.1945	110.696	0.0127282	270.725	316.109	306.498	1134
2021	Wuhu	1067.1	948.957	701815	45.0708	109.45	0.0112864	320.808	320.697	318.139	1334
2011	Xuancheng	508.893	40.1186	42518	8.86957	61.2964	0.0116279	53.03	67.57	44.98	156
2012	Xuancheng	603.032	42.7668	54472	10.2364	69.0751	0.0109689	85.81	111.98	80.44	152
2013	Xuancheng	678.31	53.2381	68173	12.9762	73.25	0.0106572	113.12	151.05	190.08	156
2014	Xuancheng	695.583	93.4722	76879	14.2024	78.5714	0.0165233	145.16	144.03	208.69	263
2015	Xuancheng	672.683	110.328	76908	16.7297	76.4479	0.0178928	161.93	166.66	235.45	407
2016	Xuancheng	667.888	245.369	90305	19.9346	78.0769	0.0176796	173.545	210.277	225.38	389
2017	Xuancheng	683.858	94.0268	112055	24.1762	86.59	0.0158324	196.845	259.653	245.355	460
2018	Xuancheng	749.743	258.642	139447	29.0906	93.9623	0.0125777	218.523	251.129	281.383	461
2019	Xuancheng	679.586	317.226	156972	32.1654	97.7444	0.0118798	234.472	260.386	289.888	652
2020	Xuancheng	852.58	846.544	145029	38.296	107.992	0.0117286	251.363	265.222	300.442	935
2021	Xuancheng	987.215	529.05	140468	42.4769	110.386	0.0115554	298.121	283.17	314.352	821
2011	Huai'an	471.269	61.6792	62492	8.18298	53.2167	0.0100392	55.97	76.54	37.99	287
2012	Huai'an	501.458	73.9792	74402	9.95029	61.4458	0.00983607	86.18	113.87	88.16	261
2013	Huai'an	625.687	122.153	88813	11.1012	74.089	0.00868878	114.41	149.19	148.38	483
2014	Huai'an	612.544	160.874	106174	12.0763	77.5258	0.00807863	147.3	142.61	155.4	706
2015	Huai'an	597.337	213.273	120500	13.0469	78.6448	0.00848042	167.46	159.53	229.37	681
2016	Huai'an	629.485	297.192	92900	22.7304	78.3231	0.00872727	200.43	209.125	225.524	715
2017	Huai'an	659.849	378.411	97407	29.8208	83.9104	0.00839919	222.41	255.992	261.667	986
2018	Huai'an	715.173	442.984	93497	30.815	93.2927	0.0109037	242.652	254.417	295.55	1183
2019	Huai'an	723.748	501.247	90700	36.2576	98.1744	0.0124537	259.447	261.745	306.063	1064
2020	Huai'an	821.711	607.237	83700	38.0351	103.364	0.010662	276.521	266.729	310.922	1224
2021	Huai'an	890.141	709.964	121300	41.0569	106.225	0.00954353	309.325	284.631	317.909	1132
2011	Lianyungang	611.704	65.3098	58925	12.1503	83.6902	0.0119454	64.25	71.4	9.49	304
2012	Lianyungang	666.556	109.751	74926	13.3706	86.898	0.0123944	94.5	118.46	85.87	274
2013	Lianyungang	694.09	126.411	88633	14.3534	79.5711	0.0538136	121.74	149.07	159.21	507
2014	Lianyungang	679.02	164.663	100369	15.3213	82.4719	0.0120282	151.57	143.55	152.6	688
2015	Lianyungang	654.374	211.197	110400	16.2523	82.3266	0.0117055	170.84	164.93	233	898
2016	Lianyungang	683.373	248.404	100300	25.5426	81.7778	0.0115838	202.804	213.044	249.336	1006
2017	Lianyungang	717.633	307.743	88065	32.4071	90.4867	0.0121332	220.156	253.944	257.996	1177
2018	Lianyungang	769.518	384.042	99205	33.385	99.115	0.00793147	240.417	246.906	291.622	1251
2019	Lianyungang	789.694	478.592	140700	38.7273	104.213	0.00826698	263.876	261.588	296.234	1035
2020	Lianyungang	822.826	611.087	83354	37.6522	101.693	0.00774941	280.933	268.969	301.77	1272
2021	Lianyungang	913.95	865.493	85400	40.7388	104.085	0.00739536	313.425	286.892	309.316	1131
2011	Changzhou	1160.52	128.712	125299	20.6658	120.529	0.00857941	93.76	84.94	16.14	535
2012	Changzhou	1262.28	143.497	189317	21.6045	110.736	0.00920245	123.81	135.32	81.23	582
2013	Changzhou	1336.4	358.209	221119	22.977	111.529	0.0111888	151.9	177.98	166.33	742
2014	Changzhou	1296.88	419.577	217044	24.8638	110.638	0.00864232	185.76	169.72	153.99	1105
2015	Changzhou	1272.74	552.049	227500	26.4166	113.83	0.00932895	205.89	190.56	238.54	1547
2016	Changzhou	1326.45	719.123	240200	41.4336	114.65	0.00992701	230.577	235.062	232.237	1552
2017	Changzhou	1376.32	848.305	250894	49.1441	124.364	0.00945122	250.198	279.101	259.761	1803
2018	Changzhou	1487.53	1008.13	253942	50.055	138.266	0.0115632	268.736	276.931	319.902	2051
2019	Changzhou	1487.4	1184.7	267300	55.6835	140.295	0.0123684	287.804	287.823	322.464	1696
2020	Changzhou	1424.81	1256.44	218666	49.1136	121.195	0.010526	303.472	294.976	325.345	1835
2021	Changzhou	1532.08	1334.31	338600	52.1983	123.278	0.0100074	338.261	310.887	327.244	1904
2011	Nanjing	1145.7	94.5054	240803	29.1664	118.158	0.0223961	97.68	83.43	13.94	1087
2012	Nanjing	1239.99	113.313	350019	23.9528	134.519	0.0246269	143.11	129.91	93.77	1179
2013	Nanjing	1423.31	457.682	401226	24.7187	114.106	0.0692272	171.28	181.36	163.99	1815
2014	Nanjing	1375.1	617.294	447152	25.5349	117.224	0.0647391	205.28	171.4	151.54	2598
2015	Nanjing	1381.23	859.727	520300	26.9593	120.584	0.0684702	225.66	193.05	233.36	3112
2016	Nanjing	1448.17	862.87	531300	40.9221	122.111	0.0689605	244.135	242.752	248.175	3257
2017	Nanjing	1491.18	1047.76	672942	49.6965	122.28	0.070957	260.38	288.255	280.217	3912
2018	Nanjing	1560.49	1193.02	805440	48.8944	138.901	0.0852528	279.021	289.18	322.769	4619
2019	Nanjing	1575.28	1319.16	976200	57.8334	140.918	0.0856706	300.32	298.609	321.633	4062
2020	Nanjing	1633.69	1462.34	1008615	54.3959	135.602	0.0847261	315.098	307.897	320.849	3912
2021	Nanjing	1770.38	1341.77	1082600	57.4877	138.137	0.0909962	354.96	319.056	328.932	4039
2011	Nantong	784.099	111.58	130711	15.7929	106.34	0.00969844	74.92	84.41	34.8	454
2012	Nantong	860.411	128.322	143698	15.9442	110.84	0.00905109	104.93	130.96	91.23	449
2013	Nantong	913.163	267.123	190657	16.6795	87.9274	0.00641653	132.14	172.48	170.43	659
2014	Nantong	883.83	312.816	217879	17.6808	88.3562	0.0050165	164.64	168.95	157.26	988
2015	Nantong	801.294	372.26	242700	17.5402	88.8947	0.00457058	182.66	186.06	228.22	1383
2016	Nantong	845.047	486.967	228329	29.334	88.3884	0.00457777	209.458	223.864	229.528	1480
2017	Nantong	887.013	595.319	272407	37.6593	94.5384	0.00492038	230.622	270.933	252.572	1614
2018	Nantong	949.877	716.906	377790	37.9532	105.653	0.00358979	250.947	266.466	305.837	1764
2019	Nantong	964.19	847.64	330100	45.8221	109.658	0.0054735	269.231	276.805	323.113	1543
2020	Nantong	1027.94	1074.9	410379	43.7749	109.245	0.00632695	287.126	285.967	325.924	1747
2021	Nantong	1129.32	1234.71	503300	48.4999	113.557	0.00665101	318.818	299.964	326.96	1788
2011	Suzhou(Jiangsu)	1607.9	327.94	536050	20.9633	138.736	0.00909228	95.29	82.84	27.89	959
2012	Suzhou(Jiangsu)	1775.78	471.252	665898	23.9103	147.064	0.010546	134.8	128.81	81.36	1022
2013	Suzhou(Jiangsu)	1963.17	618.147	763672	25.8434	139.364	0.0153715	162.57	176.05	158.18	1321
2014	Suzhou(Jiangsu)	1896.1	746.362	757988	27.8962	138.585	0.0142033	194.91	168.24	158.89	2221
2015	Suzhou(Jiangsu)	1822.06	1021.97	883300	30.1219	136.252	0.013967	215.81	184.61	229.66	3142
2016	Suzhou(Jiangsu)	1887.89	1259.55	952000	44.3001	135.962	0.0134054	240.75	226.152	244.286	2910
2017	Suzhou(Jiangsu)	1922.61	1482.21	1240275	57.6779	149.438	0.0142592	264.427	275.034	263.623	3451
2018	Suzhou(Jiangsu)	2008.94	1693.76	1522777	54.8647	166.325	0.0141592	282.844	271.971	297.274	4232
2019	Suzhou(Jiangsu)	1687.57	1989.13	1815800	52.515	145.591	0.0178301	301.677	284.668	309.295	3755
2020	Suzhou(Jiangsu)	1739.61	2114.75	2162786	47.5498	138.347	0.0173754	316.841	294.317	314.692	3651
2021	Suzhou(Jiangsu)	1886.08	2155.39	2368700	50.9262	139.728	0.0188048	350.69	313.555	323.498	3451
2011	Suqian	407.029	58.327	46159	7.57184	72.8281	0.0121581	48.47	65.15	29.65	237
2012	Suqian	447.117	68.8	71731	9.40294	79.6375	0.0127049	83.14	104.32	82.39	213
2013	Suqian	619.365	217.842	92241	10.6486	76.1183	0.00753676	112.29	136.05	175.16	336
2014	Suqian	619.849	521.849	98220	11.4236	77.686	0.00832043	145.56	115.56	152.77	585
2015	Suqian	612.12	761.309	86400	11.9278	78.9691	0.00825458	165.25	145.08	231.06	981
2016	Suqian	649.279	235.359	86300	21.6633	76.2295	0.00926307	200.455	201.939	231.857	658
2017	Suqian	692.792	303.055	74948	27.9857	84.3177	0.00946581	224.475	249.466	248.221	888
2018	Suqian	758.625	387.4	117461	29.9615	94.3205	0.00718495	243.804	241.073	285.404	1040
2019	Suqian	778.008	549.609	148400	36.3826	99.7976	0.00968134	261.613	250.777	291.339	945
2020	Suqian	832.064	714.629	158205	34.511	97.7756	0.0102187	279.375	254.217	305.811	1111
2021	Suqian	932.386	824.965	175800	37.4195	99.95	0.00929315	308.537	280.734	312.857	1205
2011	Taizhou(Jiangsu)	715.004	88.1573	52803	10.2099	80.2151	0.013198	71.39	79.77	20.85	323
2012	Taizhou(Jiangsu)	772.563	107.284	58192	11.632	91.0244	0.0141809	101.54	124.58	83.37	323
2013	Taizhou(Jiangsu)	829.379	188.019	77095	18.0105	83.0783	0.00411392	128.18	168.4	158.17	391
2014	Taizhou(Jiangsu)	797.594	216.45	76515	21.9807	83.9176	0.00671266	158.78	160.8	174.55	591
2015	Taizhou(Jiangsu)	767.526	272.158	112100	22.3513	89.3524	0.00604647	177.22	180.67	227.54	848
2016	Taizhou(Jiangsu)	814.626	317.668	116500	29.5645	89.0893	0.00636364	206.701	228.884	248.766	954
2017	Taizhou(Jiangsu)	880.304	374.174	132911	35.7933	95.1961	0.00601596	228.504	271.569	263.919	1282
2018	Taizhou(Jiangsu)	945.647	439.737	151232	40.9845	103.974	0.00634433	250.058	263.365	288.835	1169
2019	Taizhou(Jiangsu)	947.464	556.982	177500	45.514	108.335	0.00745086	270.064	271.983	296.125	1115
2020	Taizhou(Jiangsu)	1014.61	651.981	115345	45.2181	105.488	0.00883	286.057	279.552	305.747	1257
2021	Taizhou(Jiangsu)	1114.77	733.525	158700	47.9544	108.662	0.0148035	321.266	295.284	319.913	1279
2011	Wuxi	1319.65	98.1415	242450	22.7239	131.478	0.0101196	95.1	79.06	23.28	745
2012	Wuxi	1411.83	108.202	294889	20.3677	130.631	0.0091941	128.37	123.3	78.29	780
2013	Wuxi	1439.99	353.579	351021	20.4936	116.219	0.0178767	155.51	176.08	156.46	1009
2014	Wuxi	1348.15	418.17	354743	21.3389	116.179	0.0200016	188.67	170.98	159.11	1582
2015	Wuxi	1306.19	579.017	359700	22.5372	116.575	0.0227123	208.48	185.03	237.52	1985
2016	Wuxi	1345.9	777.787	372400	36.9289	109.439	0.0234692	230.357	225.695	239.742	2112
2017	Wuxi	1450.44	951.828	422110	40.3794	119.241	0.0232293	251.196	274.332	264.162	2258
2018	Wuxi	1422.06	998.26	496770	44.903	129.919	0.0246261	270.028	272.434	302.73	2488
2019	Wuxi	1405.64	1365.2	552100	52.9839	134.094	0.0241602	288.754	281.229	306.87	2318
2020	Wuxi	1468.1	1382.44	489234	49.0362	126.733	0.023066	304.062	291.702	311.664	2442
2021	Wuxi	1608.13	1615.62	645500	53.0116	130.822	0.0217828	339.332	310.062	323.47	2361
2011	Xuzhou	574.092	73.2124	103526	8.96518	79.5764	0.00994068	64.13	65.31	35.64	491
2012	Xuzhou	629.797	78.528	125901	11.1945	88.8867	0.0100787	97.74	118.19	84.43	516
2013	Xuzhou	685.658	122.235	144855	11.9814	84.6542	0.00883424	126.2	153.68	145.63	764
2014	Xuzhou	673.61	141.041	174827	12.4739	87.022	0.00844861	157	135.23	176.92	1159
2015	Xuzhou	655.371	199.925	191900	13.4275	87.1972	0.00713401	175.54	163.12	234.72	1502
2016	Xuzhou	697.794	272.94	207600	25.6728	87.4856	0.00691244	205.572	207.32	232.744	1591
2017	Xuzhou	721.079	332.534	215540	30.661	92.5799	0.00677307	226.275	254.157	255.494	1720
2018	Xuzhou	767.612	386.652	254531	33.0057	102.727	0.00868819	245.412	251.072	286.055	1914
2019	Xuzhou	780.755	412.357	258900	38.188	108.834	0.0109689	264.592	263.157	295.987	1679
2020	Xuzhou	820.044	529.846	214297	37.8678	106.163	0.0106707	281.843	267.072	305.168	1857
2021	Xuzhou	913.33	650.385	251200	42.1366	111.179	0.0127337	311.104	282.912	312.773	1896
2011	Yancheng	505.613	61.2624	119015	12.0556	78.0235	0.0104206	58.04	77.74	29.08	339
2012	Yancheng	665.593	71.3186	161213	11.431	74.1648	0.0104089	88.65	123.84	78.63	335
2013	Yancheng	650.357	114.958	197879	12.1128	77.8421	0.00948081	115.86	159.54	147.02	424
2014	Yancheng	648.086	137.489	236313	12.7396	78.9474	0.00778745	145.96	141.6	148.75	674
2015	Yancheng	627.92	171.426	289100	13.6219	81.4661	0.00748711	165.84	172.31	226.26	972
2016	Yancheng	659.959	209.838	323600	24.0924	80.8011	0.00743452	195.642	221.16	249.158	998
2017	Yancheng	703.202	255.11	250301	30.6146	87.1547	0.00907783	218.067	263.429	267.132	1250
2018	Yancheng	769.201	294.375	284450	31.7444	95.2778	0.0114978	238.589	252.039	290.248	1378
2019	Yancheng	783.024	343.818	266400	39.0999	96.5326	0.0167334	256.596	259.028	295.8	1284
2020	Yancheng	900	416.692	267503	40.4769	101.142	0.0163007	274.891	263.509	305.408	1445
2021	Yancheng	985.401	478.177	272500	43.4694	104.499	0.0145129	308.814	280.775	313.565	1380
2011	Yangzhou	848.265	102.684	96914	19.7198	102.312	0.0132985	77.63	75.85	22.94	388
2012	Yangzhou	904.329	121.859	98110	16.5953	109.832	0.0149184	107.47	118.75	76.59	398
2013	Yangzhou	955.018	232.662	104640	17.2803	96.2483	0.0114738	134.66	163.69	155.88	469
2014	Yangzhou	932.078	277.884	113031	18.4821	94.1964	0.00979873	167.61	165.2	148.19	800
2015	Yangzhou	904.346	368.357	131900	19.5575	98.4375	0.00949087	186.47	188.76	235.67	1176
2016	Yangzhou	941.835	428.628	122800	32.7288	97.3274	0.00969353	214.677	234.745	252.308	1159
2017	Yangzhou	979.869	517.96	149805	40.9978	102.661	0.00937532	234.999	274.138	265.472	1279
2018	Yangzhou	1012.1	609.411	160500	39.9779	112.141	0.00980837	254.523	267.47	287.897	1505
2019	Yangzhou	1031.24	701.413	173400	40.6593	115.385	0.0125859	272.404	274.067	298.444	1372
2020	Yangzhou	1071.71	781.14	124703	45.1206	114.822	0.010421	288.122	281.409	310.965	1447
2021	Yangzhou	1173.69	836.574	147300	48.5755	115.346	0.0089225	319.481	298.431	320.943	1538
2011	Zhenjiang	766.396	89.6038	70044	14.4944	102.511	0.00713012	83.99	70.12	39.77	388
2012	Zhenjiang	778.468	103.991	102373	18.9155	106.554	0.00663391	113.13	124.62	75.99	387
2013	Zhenjiang	965.978	224.684	107034	18.9326	100.769	0.0107066	139.82	170.34	139.4	517
2014	Zhenjiang	943.328	257.369	118714	19.5521	100	0.00867337	172.6	169.3	153.03	838
2015	Zhenjiang	935.491	306.314	122700	20.6828	97.4843	0.00841584	191.1	190.46	233.47	960
2016	Zhenjiang	949.362	390.384	134800	33.8642	96.2264	0.00813008	216.304	227.539	235.843	949
2017	Zhenjiang	982.58	462.069	126531	42.9969	101.881	0.00956804	238.378	274.926	258.686	1219
2018	Zhenjiang	1032.09	538.553	165004	41.6594	111.25	0.00874317	257.779	271.489	295.091	1321
2019	Zhenjiang	1038.43	740.5	183100	50.4875	115.938	0.0085129	275.577	278.459	301.402	1283
2020	Zhenjiang	1091.9	885.358	165258	46.3956	115.196	0.00889447	291.506	286.67	312.327	1372
2021	Zhenjiang	1192.03	1066.46	143300	50.0342	117.677	0.0106548	326.148	303.729	319.155	1375
2011	Hangzhou	1684.41	112.805	349228	27.5908	139.372	0.0279985	99.86	93.61	27.51	1192
2012	Hangzhou	1815.09	131.914	401878	31.3534	163.485	0.0297978	155.7	170.63	81.21	1231
2013	Hangzhou	1982.22	150.905	462600	38.3066	174.981	0.0347488	183.85	215.29	159.91	1979
2014	Hangzhou	1678.17	1161.03	524082	27.5284	154.119	0.0366208	217.5	196.66	144.64	3026
2015	Hangzhou	1673.03	1538.42	701490	28.4162	166.378	0.0401268	238.42	223.28	221.32	3898
2016	Hangzhou	1798.6	2028.02	749190	41.8068	163.431	0.0444284	248.47	251.422	233.627	3857
2017	Hangzhou	1764.29	2518.92	923236	46.5791	157.861	0.0561215	267.129	325.679	272.752	5034
2018	Hangzhou	1749.16	3240.38	1182090	45.2497	160.032	0.0574519	287.588	316.651	328.998	6399
2019	Hangzhou	1742.96	3464.25	1481879	45.146	156.463	0.062965	310.416	331.958	340.008	5470
2020	Hangzhou	1773.37	3762.55	1443254	45.7843	156.263	0.0859348	326.489	349.748	333.13	5133
2021	Hangzhou	1957.31	4155.34	1797000	47.4762	148.075	0.0987631	371.79	354.305	329.499	4966
2011	Huzhou	976.357	78.1959	45753	18.4132	111.111	0.00699976	86.82	91.89	22.35	305
2012	Huzhou	1075.14	87.1188	51861	20.685	111.621	0.0089172	117.92	143.71	81.23	304
2013	Huzhou	1083.48	81.701	60105	27.8772	125.634	0.0188797	145.08	189.13	161.88	382
2014	Huzhou	1053.56	72.0034	69814	30.1536	130.717	0.0181064	177.82	172.99	155.27	523
2015	Huzhou	1060.9	88.8949	83942	35.3661	152.542	0.00831003	196.68	192.34	233.98	775
2016	Huzhou	1096.08	111.23	93215	39.8286	153.277	0.00860044	209.091	227.51	232.507	800
2017	Huzhou	1203.1	148.491	112968	52.6745	147.913	0.00853513	231.855	285.735	242.805	982
2018	Huzhou	1118.87	161.12	157795	59.2513	154.342	0.00899303	253.61	286.748	293.007	1125
2019	Huzhou	1151.43	947.556	187149	61.3856	139.164	0.00961617	273.339	290.808	305.643	1037
2020	Huzhou	1210.38	1123.49	195052	65.9585	132.009	0.00700771	290.848	294.676	312.575	1162
2021	Huzhou	1381.74	1413.77	225487	72.0957	130.728	0.0072337	336.171	313.461	323.367	1160
2011	Jiaxing	1597.2	73.7896	94763	19.8288	110.849	0.00607211	94.84	91.55	49.83	485
2012	Jiaxing	1668.59	76.7082	104554	23.7569	115.184	0.00656566	125.03	150.36	98.16	453
2013	Jiaxing	1734.89	84.8875	120567	27.4438	116.802	0.0066416	152.14	189.24	168.78	586
2014	Jiaxing	1666.94	90.9259	140870	29.1996	126.543	0.00656843	183.7	176.85	145.43	888
2015	Jiaxing	1580.5	91.0061	163574	29.9554	122.11	0.00609319	203.44	198.72	227.58	1232
2016	Jiaxing	1754.84	99.6647	179357	32.7565	121.357	0.00670391	216.566	232.384	212.816	1302
2017	Jiaxing	1651.44	111.291	202514	34.2363	123.438	0.00697586	237.684	281.717	250.936	1539
2018	Jiaxing	1070.41	122.751	238688	36.7686	137.667	0.00839756	258.624	277.018	311.594	1649
2019	Jiaxing	1081.66	145.929	330388	34.9701	131.776	0.0108152	279.034	287.05	315.311	1524
2020	Jiaxing	1147.04	1592.26	340099	36.2569	129.046	0.0096027	296.647	297.076	319.361	1724
2021	Jiaxing	1193.12	1922.88	389168	37.5997	127.999	0.0094534	340.839	314.814	323.767	1809
2011	Jinhua	1209.3	118.842	83449	21.0074	131.174	0.0114385	96.51	83.8	15.27	538
2012	Jinhua	1307.48	143.704	104206	24.4296	175.983	0.00791855	128.93	149.78	69.85	526
2013	Jinhua	1357.06	166.628	121364	30.3959	181.405	0.00932297	158.3	194.32	145.6	688
2014	Jinhua	1347.19	203.081	133838	35.7757	168.75	0.0089375	191.12	181.37	137.28	959
2015	Jinhua	1353.54	232.235	160920	35.9211	168.991	0.00809065	210.77	204.33	216.99	1386
2016	Jinhua	1397.39	292.409	182163	37.4293	171.377	0.00850421	221.858	235.069	199.327	1423
2017	Jinhua	1326.33	343.462	186460	45.5953	185.252	0.0107988	241.448	290.041	228.747	1651
2018	Jinhua	1154.37	388.183	211407	42.385	202.507	0.00886513	260.924	296.749	295.347	1830
2019	Jinhua	1160.82	453.094	247933	44.1071	137.627	0.0090896	280.433	311.48	312.873	1617
2020	Jinhua	1213.85	406.711	204448	42.7677	130.133	0.00348846	297.157	321.504	315.208	1674
2021	Jinhua	1391.31	5150.62	239953	27.5576	138.124	0.00497509	336.526	332.863	324.796	1747
2011	Lishui	904.316	67.684	29826	14.2123	120.392	0.0179837	82.72	83.19	28.71	261
2012	Lishui	843.755	84.6557	35420	17.8019	132.344	0.0164021	113.78	130.97	75.44	235
2013	Lishui	891.67	93.9811	38239	21.2311	139.571	0.0161111	139.82	185.25	155.88	267
2014	Lishui	851.38	258.878	46070	24.1174	135.681	0.0165354	170.49	158.07	155.84	408
2015	Lishui	808.547	347.154	54488	26.5701	137.383	0.0150974	188.2	186.07	232.05	595
2016	Lishui	853.056	407.759	63560	30.6759	141.204	0.014859	198.531	226.566	235.05	693
2017	Lishui	841.822	456.411	72667	34.9772	122.374	0.0167192	220.252	276.07	247.535	761
2018	Lishui	859.45	542.273	93193	40.15	119.545	0.016465	241.142	272.958	282.259	837
2019	Lishui	883.729	625.991	114303	44.6063	119.457	0.0157868	260.215	282.389	294.574	746
2020	Lishui	837.916	595.809	114952	40.7131	105.096	0.0108298	275.956	290.249	300.921	907
2021	Lishui	941.062	650.151	134809	43.8544	109.487	0.00971082	317.676	307.869	313.716	881
2011	Ningbo	1373.95	113.038	281531	24.2007	131.125	0.0056461	98.61	84.13	21.85	777
2012	Ningbo	1443.14	107.073	324076	29.3558	135.307	0.00686892	137.35	141.87	79.09	882
2013	Ningbo	1491.56	116.786	375758	30.4284	149.464	0.00682614	165.33	186.3	143.78	1112
2014	Ningbo	1431.51	98.1808	428212	33.3888	150.547	0.00803681	198.25	178.69	159.44	1547
2015	Ningbo	1365.77	113.27	473092	35.1899	146.469	0.00814002	216.16	197.33	232.98	2163
2016	Ningbo	1363.37	780.699	566227	38.4968	138.634	0.00955485	225.815	231.767	230.433	2312
2017	Ningbo	1298.37	924.853	587880	43.1315	136.92	0.0149182	243.958	283.726	261.001	2397
2018	Ningbo	1341.49	1117.16	782647	46.0406	138.124	0.00899688	262.88	279.454	303.273	2759
2019	Ningbo	1197.26	1284.6	1241564	45.7833	146.116	0.0106228	281.9	288.347	313.263	2799
2020	Ningbo	1263.06	1379.46	1125943	46.6121	142.057	0.00737837	297.091	299.606	317.266	2817
2021	Ningbo	1391.16	1630.92	1312319	49.3619	144.095	0.00760085	339.98	317.679	321.176	2743
2011	Quzhou	1687.33	49.0566	32412	13.2642	93.9387	0.0134436	74.11	80.4	25.25	239
2012	Quzhou	683.962	61.1698	36604	16.8915	98.2075	0.0133005	105.33	133.45	65.14	215
2013	Quzhou	763.608	69.5236	49415	20.3066	94.8774	0.0254902	132.96	175.83	155.27	221
2014	Quzhou	712.962	70.5142	58557	23.8679	132.075	0.0136342	166.9	164.77	149.04	328
2015	Quzhou	860.803	70.8169	67922	26.6667	135.211	0.0133494	185.61	189.54	235.16	538
2016	Quzhou	776.481	86.2222	75844	24.9398	104.167	0.0145481	196.84	220.779	236.058	518
2017	Quzhou	760.211	282.583	90512	38.4633	109.174	0.0149633	219.322	274.861	254.954	661
2018	Quzhou	795.584	333.869	110800	40.724	114.48	0.0146922	241.222	274.075	300.774	739
2019	Quzhou	964.14	401.865	153971	39.6036	110.36	0.0215488	263.048	277.982	312.048	644
2020	Quzhou	871.224	425.596	148396	41.1228	105.842	0.0114996	281.291	285.396	316.349	855
2021	Quzhou	988.981	455.951	173111	43.8522	108.268	0.012804	330.696	300.927	324.514	806
2011	Shaoxing	1011.09	76.9716	123294	21.8282	119.371	0.00367471	87.3	87.27	24.94	521
2012	Shaoxing	1090.94	85.1599	132309	25.4555	134.379	0.00420811	119.3	143.19	73.34	539
2013	Shaoxing	1153.79	94.7313	158729	27.1778	138.594	0.00354244	146.97	181.81	139.33	541
2014	Shaoxing	1123.09	102.21	184555	31.0746	139.516	0.00364964	180.79	175.2	155.64	787
2015	Shaoxing	1045.54	103.577	209746	33.0986	141.851	0.00344803	199.88	195.18	236.82	1162
2016	Shaoxing	1084.38	117.373	228725	36.2565	156.914	0.00345684	211.115	229.318	236.112	1260
2017	Shaoxing	1060.69	126.792	260669	40.1038	176.248	0.00405821	224.837	277.599	256.963	1461
2018	Shaoxing	1076.53	139.912	315725	41.8621	139.847	0.00383278	246.015	274.292	293.128	1542
2019	Shaoxing	1049.24	166.418	468932	41.2548	126.616	0.00392424	270.99	285.498	310.693	1387
2020	Shaoxing	1104.42	171.885	307165	42.4291	125.573	0.00806992	287.285	292.48	314.094	1516
2021	Shaoxing	1242.36	1083.59	355868	44.8885	114.158	0.00809091	334.051	309.8	325.383	1514
2011	Taizhou(Zhejiang)	1061.82	90.3467	56423	18.7772	131.908	0.00753099	89.09	85.39	23.38	485
2012	Taizhou(Zhejiang)	1194.25	77.9383	78933	21.09	130.498	0.00702479	121.43	155.61	79.97	478
2013	Taizhou(Zhejiang)	1188.99	107.44	88293	25.0348	123.306	0.00625611	149	185.84	154.29	616
2014	Taizhou(Zhejiang)	1160.9	94.4618	98099	27.8522	126.08	0.00542679	180.95	169.7	151.97	973
2015	Taizhou(Zhejiang)	1114.25	87.0579	167047	29.5058	122.314	0.0055583	200.61	192.18	232.66	1238
2016	Taizhou(Zhejiang)	1160.47	96.9013	115254	34.2862	126.809	0.00587423	210.86	226.296	230.677	1268
2017	Taizhou(Zhejiang)	1109.16	110.835	137217	36.9706	134.967	0.00552208	230.466	277.285	245.826	1544
2018	Taizhou(Zhejiang)	1097.64	130.628	169642	37.8194	147.84	0.00558189	249.574	275.74	289.607	1576
2019	Taizhou(Zhejiang)	1134.55	162.231	287879	38.6611	146.718	0.00641055	268.85	283.152	304.485	1390
2020	Taizhou(Zhejiang)	1172.09	173.997	175336	39.3952	135.066	0.00503245	284.129	290.707	309.378	1680
2021	Taizhou(Zhejiang)	1294.06	1288.85	221466	42.5191	139.317	0.00480671	327.126	310.511	316.915	1491
2011	Wenzhou	1217.83	64.0996	73204	19.5513	104.12	0.00727763	94.06	88.92	28.56	690
2012	Wenzhou	1308.75	70.845	85041	22.0142	121.223	0.00699552	129.08	139.71	98.5	699
2013	Wenzhou	1322.63	77.812	99913	25.7543	128.815	0.00601942	160.24	183.04	176.56	991
2014	Wenzhou	1308.04	359.644	113033	28.8291	122.712	0.00561658	193.46	170.67	158.53	1439
2015	Wenzhou	1286.56	474.304	119951	31.6009	123.026	0.00592155	212.68	194.51	237.75	1903
2016	Wenzhou	1289.04	616.023	134104	34.9847	121.46	0.00652008	221.326	233.843	248.797	2037
2017	Wenzhou	1217.45	708.78	157623	39.6139	126.356	0.00670808	239.385	295.539	264.843	2093
2018	Wenzhou	1287.46	842.699	182536	44.3546	133.946	0.00663189	259.094	290.21	293.629	2257
2019	Wenzhou	1309.86	988.976	235282	43.5118	130.753	0.00760532	279.146	291.6	302.993	1874
2020	Wenzhou	1348.5	1055.73	277741	41.9009	124.485	0.0180607	293.447	299.184	306.095	2123
2021	Wenzhou	1525.97	1218.36	326411	46.3494	127.133	0.0186884	341.184	321.519	316.8	2282
2011	Zhoushan	1256.19	97.807	27489	23.2067	134.553	0.0149068	95.37	70.67	26.25	198
2012	Zhoushan	1329.55	109.579	34873	26.7807	135.342	0.0129944	125.88	128.51	89.01	182
2013	Zhoushan	1399.27	115.886	40225	31.2281	137.368	0.0124324	150.13	177.41	145.71	200
2014	Zhoushan	1245.94	219.017	44763	33.6348	141.739	0.025	180.55	167.85	167.1	283
2015	Zhoushan	1184.5	106.8	51012	54.7391	146.087	0.023176	197.35	186.96	240.84	416
2016	Zhoushan	1238.84	120.397	58786	39.5259	139.655	0.0231964	207.868	230.564	254.581	404
2017	Zhoushan	1163.61	117.504	55548	44.4615	152.991	0.0132753	226.498	280.777	259.194	515
2018	Zhoushan	1202.32	131.624	67847	47.3333	146.154	0.0132856	248.477	282.144	285.277	578
2019	Zhoushan	1252.79	141.88	74615	48.0769	148.718	0.0134336	267.351	288.153	297.155	468
2020	Zhoushan	1340.42	145.974	72132	51.6466	166.138	0.0135744	284.056	296.106	305.537	626
2021	Zhoushan	1532.82	620.592	94342	54	155.76	0.0137084	329.532	311.377	311.186	552
2011	Shanghai	1761.46	214.134	2184975	22.5255	111.231	0.0164884	97.73	85.24	19.2	1779
2012	Shanghai	1864.74	795.456	2454279	26.1284	125.398	0.015386	148.62	136.52	87.44	1800
2013	Shanghai	1990.97	1056.78	2576603	20.8742	130.746	0.0798546	175.6	203.26	164.68	2534
2014	Shanghai	2419.9	1258.74	2622913	27.2396	133.482	0.0369904	208.34	186.97	150.77	3789
2015	Shanghai	2163.51	1569.37	2718505	28.2872	132.628	0.0384849	228.17	209.32	227.4	5598
2016	Shanghai	2307.85	2287.19	3417109	25.7803	127.929	0.0426646	238.011	244.55	231.933	5802
2017	Shanghai	2303.73	2886.74	3898971	27.629	133.779	0.0486012	253.362	320.502	267.176	6837
2018	Shanghai	2338.14	3315.64	4263655	31.2291	150.384	0.0555372	272.42	307.719	324.701	8175
2019	Shanghai	2347.11	3103.75	3895424	35.8787	161.548	0.0583303	292.893	321.951	336.469	6636
2020	Shanghai	2394.49	3408.92	4061978	36.9357	171.945	0.0829421	306.784	339.017	333.924	6049
2021	Shanghai	2544.42	6794.86	4227000	39.9598	176.667	0.0933702	357.529	350.019	334.501	5885

## Sheet: origin data of tourism economy
year	city	Total tourism income	The proportion of total tourism income to GDP	Per capita tourism income	Number of star rated hotels	Total number of employees in the tertiary industry	The proportion of employees in the tertiary industry to the total number of employees	Total number of tourists	Ratio of tourist arrivals
2011	Anqing	1.59513e+06	0.131206	3004.01	47	123	0.286513	2312.7	4.35537
2012	Anqing	2.47552e+06	0.182063	4653.23	49	124.8	0.288956	2982.06	5.60538
2013	Anqing	3.01402e+06	0.21252	5638.95	53	126.4	0.290842	3412.76	6.38495
2014	Anqing	3.48158e+06	0.225445	6471.34	45	128	0.293107	3812.55	7.08652
2015	Anqing	4.18338e+06	0.295139	9114.12	44	121	0.349711	4491.23	9.78482
2016	Anqing	4.92235e+06	0.321475	10677.5	33	120.2	0.353737	5145.39	11.1614
2017	Anqing	6.10771e+06	0.35742	13163.2	36	118.4	0.354385	6114.8	13.1784
2018	Anqing	7.06215e+06	0.368284	15057.9	35	118.4	0.354279	6930.9	14.778
2019	Anqing	8.18398e+06	0.34372	17338.9	35	118.7	0.35233	7754.16	16.4283
2020	Anqing	3.9475e+06	0.159947	9466.42	35	81.5	0.369615	4270.5	10.241
2021	Anqing	5.10953e+06	0.192313	12250.1	33	86.2067	0.458432	5154.39	12.3577
2011	Bengbu	541711	0.0694288	1703.49	19	80.2	0.354867	1382.99	4.34903
2012	Bengbu	702151	0.0788742	2208.02	18	80.2	0.354867	1761.8	5.54025
2013	Bengbu	1.14273e+06	0.113382	3548.84	17	52.1	0.261284	1979.87	6.14866
2014	Bengbu	1.30154e+06	0.11306	3992.44	19	74.2	0.339588	2111.04	6.47558
2015	Bengbu	1.61731e+06	0.129069	4915.82	16	72.9	0.321712	2635	8.00912
2016	Bengbu	1.97357e+06	0.142411	5926.62	9	78	0.336497	3146.54	9.44907
2017	Bengbu	2.49652e+06	0.160997	7386.16	16	82.8	0.350699	3809.35	11.2703
2018	Bengbu	2.97557e+06	0.173538	8777.5	15	93.1	0.355072	4464	13.1681
2019	Bengbu	3.55799e+06	0.17297	10434	11	88.3	0.366238	5122.08	15.0208
2020	Bengbu	1.93479e+06	0.0928846	5862.99	12	69.9	0.40428	3036.99	9.203
2021	Bengbu	2.62784e+06	0.13212	7922.33	10	69.3139	0.505311	3785.16	11.4114
2011	Bozhou	469315	0.0748923	961.711	11	105.7	0.327346	720.5	1.47643
2012	Bozhou	647894	0.0905314	1322.23	11	113.8	0.336189	937.22	1.91269
2013	Bozhou	764800	0.0966761	1545.05	13	115.6	0.340902	1097.88	2.21794
2014	Bozhou	887755	0.100467	1775.51	14	117.9	0.333616	1261.1	2.5222
2015	Bozhou	1.09657e+06	0.116333	2171.42	15	119.8	0.33158	1508.1	2.98634
2016	Bozhou	1.31917e+06	0.126104	2586.62	6	134	0.376722	1780	3.4902
2017	Bozhou	1.7169e+06	0.149323	3320.89	13	139.6	0.386811	2286.6	4.42282
2018	Bozhou	2.05792e+06	0.161128	3927.33	13	144.6	0.393362	2708.3	5.16851
2019	Bozhou	2.48363e+06	0.142003	4721.73	12	146.1	0.402368	3140.5	5.97053
2020	Bozhou	1.39407e+06	0.0771912	2788.15	11	107.2	0.418097	1881.04	3.76208
2021	Bozhou	1.89601e+06	0.0961132	3802.66	10	76.4147	0.542838	2385.41	4.78422
2011	Chizhou	2.04118e+06	0.547984	14476.4	31	38.8	0.348607	2147.89	15.2333
2012	Chizhou	2820000	0.675536	19859.2	33	38.9	0.347012	2748.36	19.3546
2013	Chizhou	3450000	0.746357	24295.8	35	39.5	0.349248	3136.38	22.0872
2014	Chizhou	3610000	0.698031	25244.8	35	40.1	0.351446	3551.1	24.8329
2015	Chizhou	4786000	0.878584	33236.1	37	40.7	0.35453	4637.2	32.2028
2016	Chizhou	5453000	0.925776	37868.1	30	40.9	0.357205	5171	35.9097
2017	Chizhou	6151000	0.985185	42420.7	28	43.4	0.379039	5766	39.7655
2018	Chizhou	7.36375e+06	1.07512	50093.5	25	43.9	0.383072	6391	43.4762
2019	Chizhou	8.47407e+06	1.01852	57257.2	21	45.6	0.39895	7043.1	47.5885
2020	Chizhou	5791000	0.666398	43216.4	14	29.9	0.453718	5223.3	38.9799
2021	Chizhou	6468000	0.644108	48595	15	35.4879	0.538827	5852.4	43.9699
2011	Chuzhou	628494	0.0738979	1599.22	20	75.3	0.278476	868.35	2.20954
2012	Chuzhou	835400	0.0860579	2120.3	20	74.5	0.269245	1103.2	2.79999
2013	Chuzhou	1.00104e+06	0.0921646	2527.88	19	77.8	0.277461	1272.87	3.21431
2014	Chuzhou	1.12942e+06	0.0930026	2837.75	21	81.1	0.286978	1446.84	3.63527
2015	Chuzhou	1.37553e+06	0.105348	3421.71	18	85.6	0.296502	1697.31	4.22217
2016	Chuzhou	1.66053e+06	0.116707	4110.23	11	90.3	0.302918	2009.1	4.97302
2017	Chuzhou	2.06109e+06	0.128466	5051.7	14	90.9	0.311728	2387.76	5.85235
2018	Chuzhou	2.40914e+06	0.133711	5861.66	11	108.5	0.349549	2758.2	6.71095
2019	Chuzhou	2.87059e+06	0.0986797	6917.09	10	112.6	0.356442	3152.14	7.59552
2020	Chuzhou	1.51358e+06	0.0499202	3793.43	9	83.7	0.388399	1837.2	4.60451
2021	Chuzhou	2.06734e+06	0.0614892	5181.29	7	70.564	0.361692	2341.89	5.8694
2011	Fuyang	492888	0.05777	646.835	10	140.3	0.232747	1030.29	1.35209
2012	Fuyang	580000	0.0602599	759.162	11	145.9	0.23875	1262.39	1.65234
2013	Fuyang	704000	0.0662603	911.917	12	156.5	0.248689	1556.63	2.01636
2014	Fuyang	800000	0.0672853	1023.02	13	224.8	0.368464	1701.4	2.1757
2015	Fuyang	882400	0.0696201	1116.96	14	239.5	0.378417	1840.4	2.32962
2016	Fuyang	972600	0.0693793	1217.27	4	236.4	0.358073	2009.4	2.51489
2017	Fuyang	1.70587e+06	0.108577	2108.62	5	243.7	0.361787	2377.7	2.93906
2018	Fuyang	2.01629e+06	0.114593	2455.9	4	252.9	0.365357	2767	3.37028
2019	Fuyang	2.40043e+06	0.0887404	2906.09	4	256.9	0.369693	3166.5	3.83354
2020	Fuyang	1.29934e+06	0.0463221	1584.56	5	171.2	0.382998	1923.2	2.34537
2021	Fuyang	1.77225e+06	0.0576993	2168.95	4	120.468	0.560181	2464.74	3.01645
2011	Hefei	3.82969e+06	0.10531	5092.67	79	204.2	0.428811	3672.75	4.88398
2012	Hefei	4.59149e+06	0.110257	6065.37	80	214	0.441328	4970.6	6.56618
2013	Hefei	5.24483e+06	0.112239	6892.02	75	226.7	0.449445	5791.46	7.61033
2014	Hefei	7.91643e+06	0.15281	10281.1	75	239.8	0.466628	6575.09	8.53908
2015	Hefei	9.73836e+06	0.172048	12501.1	67	254.4	0.485682	7825.3	10.0453
2016	Hefei	1.17943e+07	0.187975	14986.3	53	263.3	0.496511	9278.7	11.79
2017	Hefei	1.49066e+07	0.212858	18703.4	43	271.9	0.505296	11151.4	13.9917
2018	Hefei	1.74227e+07	0.222714	21536.1	44	282.9	0.521186	12894.1	15.9383
2019	Hefei	2.05424e+07	0.218327	25082.3	45	290.2	0.531794	14641	17.8766
2020	Hefei	9.76798e+06	0.0972325	10424.7	40	280.1	0.571516	8109.64	8.6549
2021	Hefei	1.24751e+07	0.109308	13180.2	41	354.422	0.373392	9828.43	10.384
2011	Huaibei	304518	0.0548765	1436.41	4	34.8	0.307965	534.72	2.52226
2012	Huaibei	237893	0.0383364	1122.14	4	35.4	0.311894	724.75	3.41863
2013	Huaibei	274874	0.0390633	1284.46	4	36	0.315513	811.25	3.79089
2014	Huaibei	338506	0.0445616	1567.16	4	37.4	0.325784	619.65	2.86875
2015	Huaibei	388569	0.0511013	1782.43	4	40.6	0.349097	619.85	2.84335
2016	Huaibei	449154	0.0562122	2032.37	4	43.4	0.366245	826.234	3.73862
2017	Huaibei	964326	0.104363	4324.33	4	44.7	0.370033	1479.39	6.63405
2018	Huaibei	1.10225e+06	0.111882	4898.88	3	46.6	0.38103	1668.59	7.41598
2019	Huaibei	1.26858e+06	0.117679	5588.44	3	48.6	0.394801	1854.55	8.16983
2020	Huaibei	629237	0.0562321	3194.09	3	36.9	0.385983	1015.91	5.15691
2021	Huaibei	87085.8	0.00712055	441.164	3	39.9813	0.402552	1305.23	6.61211
2011	Huainan	423859	0.0597373	1819.14	19	51.4	0.375731	836.36	3.58953
2012	Huainan	679562	0.0869282	2904.11	27	53.4	0.386676	1040.9	4.44829
2013	Huainan	669169	0.0816668	2835.46	24	54.4	0.388017	1190.55	5.0447
2014	Huainan	766272	0.0970802	3219.63	32	53.4	0.386957	1303.5	5.47689
2015	Huainan	911146	0.101117	2656.4	31	75.2	0.340734	1521.8	4.43673
2016	Huainan	1.36471e+06	0.141591	3944.25	20	88	0.388693	2114	6.10983
2017	Huainan	1.64172e+06	0.154853	4704.06	25	90.6	0.405007	2478.5	7.10172
2018	Huainan	1.87638e+06	0.165567	5376.46	24	91.1	0.415034	2790.67	7.99619
2019	Huainan	2164000	0.166975	6200.57	24	92.2	0.429637	3114.9	8.92521
2020	Huainan	1.06303e+06	0.0795085	3508.34	26	57.7	0.403779	1752.93	5.78526
2021	Huainan	1.40416e+06	0.09637	4618.94	24	59.2072	0.446168	2121.8	6.97962
2011	Mount Huangshan	2.51394e+06	0.663634	18621.8	74	34.4	0.359081	3468.76	25.6945
2012	Mount Huangshan	3.06245e+06	0.720669	22684.8	71	36.1	0.37565	4194.37	31.0694
2013	Mount Huangshan	3.14518e+06	0.668766	23126.4	68	37.7	0.387461	4582.55	33.6952
2014	Mount Huangshan	3.54368e+06	0.698718	26056.5	69	38	0.387755	4165.1	30.6257
2015	Mount Huangshan	4.0103e+06	0.755377	29272.2	64	38.6	0.393878	4665.9	34.0577
2016	Mount Huangshan	4.49967e+06	0.780086	32606.3	46	39.1	0.398573	5187.1	37.5877
2017	Mount Huangshan	5.0611e+06	0.827897	36674.6	41	39.3	0.39939	5777.19	41.8637
2018	Mount Huangshan	5.72785e+06	0.844922	40623	35	40.4	0.405622	6486.59	46.0042
2019	Mount Huangshan	6.59329e+06	0.806026	46431.6	32	42.3	0.420477	7402.24	52.1285
2020	Mount Huangshan	3701930	0.435521	27834.1	32	33	0.442953	4368.2	32.8436
2021	Mount Huangshan	5.38107e+06	0.562068	40398.4	31	37.3771	0.546192	6316.81	47.4235
2011	Lu'an	654497	0.0797175	1160.46	34	101.3	0.253567	978.47	1.73488
2012	Lu'an	985888	0.107372	1744.93	45	102.3	0.253532	1579.8	2.79611
2013	Lu'an	1.26877e+06	0.125595	2233.76	41	118.9	0.293653	2007.01	3.53347
2014	Lu'an	1.63495e+06	0.1492	2858.3	34	150.2	0.346722	2422.53	4.23519
2015	Lu'an	2.02496e+06	0.199211	4272.06	33	154.5	0.400986	2936.64	6.19545
2016	Lu'an	2.55162e+06	0.23026	5349.3	18	162.1	0.40955	3591.1	7.52851
2017	Lu'an	3.50419e+06	0.300003	7300.39	20	171.2	0.424077	4501.9	9.37896
2018	Lu'an	4.24503e+06	0.329569	8770.73	21	175.9	0.431339	5406.5	11.1705
2019	Lu'an	4.7554e+06	0.293543	9764.68	16	179.2	0.434846	6008.56	12.3379
2020	Lu'an	2.89982e+06	0.173642	6590.5	16	98.4	0.399837	3679.6	8.36273
2021	Lu'an	2.62976e+06	0.13672	5969.95	14	80.0409	0.549044	4220.55	9.58127
2011	Maanshan	819589	0.0716311	3742.42	22	41.8	0.342623	1238.18	5.65379
2012	Maanshan	1.10818e+06	0.0899493	5060.16	22	46.2	0.363208	1530.44	6.98831
2013	Maanshan	162230	0.0125487	744.175	19	49.3	0.374336	1821.19	8.35406
2014	Maanshan	1.43117e+06	0.107355	6565	20	51.7	0.377648	2027.74	9.30156
2015	Maanshan	1.73328e+06	0.126952	7950.85	19	53.4	0.381429	2402.22	11.0194
2016	Maanshan	2.12071e+06	0.141971	9728.02	18	54.3	0.386752	2817.88	12.9261
2017	Maanshan	2.62802e+06	0.153677	12055.1	18	60.1	0.425637	3379.65	15.503
2018	Maanshan	3.09497e+06	0.161356	14197.1	16	68.1	0.471933	3883.27	17.8132
2019	Maanshan	3.6569e+06	0.17323	16852.1	12	72.3	0.497591	4437.82	20.4508
2020	Maanshan	1.85428e+06	0.0847864	8584.63	10	56.1	0.50134	2593.31	12.0061
2021	Maanshan	2.50151e+06	0.102549	11597.2	8	54.1343	0.375595	3250.51	15.0696
2011	Tongling	346836	0.0598602	4744.68	18	19.4	0.425439	584.31	7.9933
2012	Tongling	471838	0.0759436	6428.32	18	19.7	0.428261	793.26	10.8074
2013	Tongling	534163	0.0784842	7257.65	16	20	0.431965	816.66	11.0959
2014	Tongling	609324	0.0850643	8234.11	15	20.4	0.427673	923.96	12.4859
2015	Tongling	726295	0.0796726	5093.23	12	34.4	0.289076	1087.74	7.62791
2016	Tongling	1.27209e+06	0.132883	8945.8	9	51	0.434412	1683.6	11.8397
2017	Tongling	1.5736e+06	0.140237	11419.5	9	50.6	0.432479	1988.61	14.4311
2018	Tongling	1.81994e+06	0.148888	13372.1	6	51.4	0.441202	2266.29	16.6517
2019	Tongling	2.12346e+06	0.221193	15894.1	4	51.5	0.445887	2539.88	19.0111
2020	Tongling	1.06831e+06	0.106405	8155.03	3	33.4	0.528481	1451.7	11.0817
2021	Tongling	1.38906e+06	0.119173	10636	6	33.1819	0.376406	1770.93	13.5599
2011	Suzhou(Anhui)	420088	0.0523522	782.287	6	101.9	0.276602	764.44	1.42354
2012	Suzhou(Anhui)	581390	0.0635432	1080.65	5	104.2	0.29017	977.47	1.81686
2013	Suzhou(Anhui)	690591	0.0680835	1271.81	4	106.8	0.294946	1151.8	2.12118
2014	Suzhou(Anhui)	798518	0.0700129	1454.49	5	109.6	0.296296	1329.38	2.42146
2015	Suzhou(Anhui)	994272	0.080454	1794.71	7	117.1	0.311519	1591.42	2.8726
2016	Suzhou(Anhui)	1.20464e+06	0.0891133	2151.15	6	121.6	0.322034	1881.53	3.35988
2017	Suzhou(Anhui)	1.51475e+06	0.103294	2676.24	7	127	0.333859	2256.94	3.98753
2018	Suzhou(Anhui)	1.79743e+06	0.110257	3164.49	6	136.9	0.351747	2618.71	4.6104
2019	Suzhou(Anhui)	2.14024e+06	0.108148	3754.81	5	138.8	0.355715	2994.93	5.25426
2020	Suzhou(Anhui)	1.18189e+06	0.0577941	2217.43	5	108.3	0.365755	1792.05	3.3622
2021	Suzhou(Anhui)	1.59703e+06	0.073675	2999.12	5	86.2379	0.515938	2219.39	4.16787
2011	Wuhu	1.55317e+06	0.0936637	4350.62	33	88	0.453375	1454.37	4.07387
2012	Wuhu	2246200	0.119885	6274.3	30	89.3	0.455845	2035.61	5.68606
2013	Wuhu	2679700	0.127634	7443.61	34	91.2	0.461072	2407.3	6.68694
2014	Wuhu	3137800	0.135862	8667.96	32	92.3	0.459661	2811.3	7.76603
2015	Wuhu	3887000	0.15818	10649.3	32	99.9	0.482376	3368.42	9.22854
2016	Wuhu	4716700	0.174729	12852	26	107.4	0.490187	4007.55	10.9198
2017	Wuhu	6.06116e+06	0.204542	16381.5	27	108.9	0.492315	4884.28	13.2008
2018	Wuhu	7.28021e+06	0.222057	19413.9	28	108.9	0.490983	5749.11	15.331
2019	Wuhu	8.7285e+06	0.241252	23091.3	27	109.7	0.493922	6654.42	17.6043
2020	Wuhu	4.39344e+06	0.117065	12036.8	26	93.8	0.473498	3895.24	10.6719
2021	Wuhu	5.95215e+06	0.138337	16209.6	20	127.304	0.39969	4894.93	13.3304
2011	Xuancheng	652845	0.0972363	2580.41	35	59.1	0.297583	899.85	3.55672
2012	Xuancheng	1.00235e+06	0.132329	3961.86	36	66.1	0.326904	1334.58	5.27502
2013	Xuancheng	1.19824e+06	0.142173	4754.92	37	66.5	0.328071	1585.6	6.29206
2014	Xuancheng	1.38137e+06	0.150537	5481.63	33	73.9	0.364039	1811.5	7.18849
2015	Xuancheng	1.68843e+06	0.173804	6519.02	28	75.3	0.371119	2157.9	8.33166
2016	Xuancheng	2.05476e+06	0.194244	7902.93	21	77.5	0.381585	2573.7	9.89885
2017	Xuancheng	2.70027e+06	0.227763	10345.9	25	79.4	0.389789	3135.9	12.0149
2018	Xuancheng	3.21941e+06	0.244412	12148.7	22	82.4	0.403922	3704.1	13.9777
2019	Xuancheng	3.89755e+06	0.249683	14652.4	15	83.5	0.408513	4283.2	16.1023
2020	Xuancheng	1.99014e+06	0.123842	7960.57	15	66.3	0.45256	2503.07	10.0123
2021	Xuancheng	2.66868e+06	0.145518	10730.5	11	61.3684	0.448447	3059.34	12.3013
2011	Huai'an	1.47916e+06	0.0875242	3081.58	38	111.5	0.396797	1401.44	2.91967
2012	Huai'an	1745791	0.0908835	3637.06	38	111.7	0.398359	1614.2	3.36292
2013	Huai'an	2.0067e+06	0.0930812	4154.66	39	113.5	0.403484	1834.26	3.79763
2014	Huai'an	2.32437e+06	0.0946638	4792.51	48	114.1	0.404753	2090.96	4.31126
2015	Huai'an	2.6499e+06	0.0965325	5441.28	48	114.7	0.406018	2325.26	4.77466
2016	Huai'an	3.06773e+06	0.100647	6273.47	48	115.7	0.407969	2612.36	5.34225
2017	Huai'an	3.55095e+06	0.106671	7232.07	36	117.8	0.41406	2934.14	5.97584
2018	Huai'an	4.1079e+06	0.114069	8349.38	29	118.3	0.414942	3292.71	6.69251
2019	Huai'an	4.67306e+06	0.12072	9478.83	27	118.6	0.416579	3661.02	7.426
2020	Huai'an	2.6687e+06	0.0663031	5852.41	21	113.3	0.421346	2205.18	4.83592
2021	Huai'an	4.04912e+06	0.088989	8875.36	21	113.4	0.42728	3293.95	7.22009
2011	Lianyungang	1.96632e+06	0.139404	4479.08	59	88.3	0.353483	1669.16	3.80218
2012	Lianyungang	2.30701e+06	0.143881	5231.33	59	88.5	0.355136	1908.74	4.3282
2013	Lianyungang	2.58283e+06	0.144662	5830.32	60	90.1	0.360112	2138.45	4.82721
2014	Lianyungang	2.98572e+06	0.151876	6709.49	44	90.8	0.361609	2417.33	5.4322
2015	Lianyungang	3.39986e+06	0.157354	7605.94	39	90.9	0.363164	2684.77	6.00621
2016	Lianyungang	3.93095e+06	0.165411	8735.45	34	91.2	0.364072	3013.34	6.69632
2017	Lianyungang	4.55954e+06	0.172689	10087.5	26	91.2	0.363927	3386.79	7.49291
2018	Lianyungang	5.28153e+06	0.190552	11684.8	20	91.1	0.363673	3805.08	8.41833
2019	Lianyungang	5.84286e+06	0.186138	12955.3	17	100.9	0.404409	4202.74	9.31871
2020	Lianyungang	2.67439e+06	0.081611	5813.9	12	105.6	0.417391	2563.13	5.57202
2021	Lianyungang	4.96299e+06	0.13313	10784.4	10	105.7	0.423817	3619.91	7.86595
2011	Changzhou	4.18876e+06	0.116972	9008.09	65	98.2	0.353619	3402.19	7.31654
2012	Changzhou	5.11906e+06	0.128948	10914.8	65	101	0.359559	4003.84	8.53697
2013	Changzhou	5.62091e+06	0.128892	11984.9	72	102.2	0.363831	4436.71	9.45993
2014	Changzhou	6.46221e+06	0.131832	13749.4	68	104.4	0.37153	5001.38	10.6412
2015	Changzhou	7.25865e+06	0.137653	15443.9	56	106.8	0.380071	5455.7	11.6079
2016	Changzhou	8.28773e+06	0.143539	17596	42	109.2	0.38806	6004.15	12.7477
2017	Changzhou	9.47234e+06	0.143121	20068.5	44	113.9	0.404331	6600.42	13.9839
2018	Changzhou	1.08198e+07	0.153466	22874.8	38	115.4	0.40893	7244.91	15.3169
2019	Changzhou	1.19048e+07	0.160854	25115.7	38	116.3	0.41139	7966.9	16.8078
2020	Changzhou	8.29234e+06	0.106244	15705.2	33	141	0.469218	5148.34	9.75064
2021	Changzhou	1.05722e+07	0.120035	19762.6	30	141.1	0.469707	7003.83	13.0922
2011	Nanjing	1.09091e+07	0.177513	12863	114	248.6	0.556401	7331.2	8.64427
2012	Nanjing	1.255e+07	0.174267	14640.6	114	251.6	0.556884	8113.16	9.46473
2013	Nanjing	1.34229e+07	0.16754	15435.7	117	253.7	0.560787	8725.87	10.0343
2014	Nanjing	1.50397e+07	0.170503	16919.4	102	255.7	0.564459	9475.93	10.6603
2015	Nanjing	1.65201e+07	0.169947	18410.9	96	259.7	0.570769	10051.5	11.2019
2016	Nanjing	1.84836e+07	0.175984	20242.7	91	261.1	0.572588	10721.1	11.7414
2017	Nanjing	2.07392e+07	0.17703	22562.3	83	268.4	0.586538	11457.8	12.465
2018	Nanjing	2.33784e+07	0.182353	25290.3	76	273.8	0.591872	12267.5	13.2708
2019	Nanjing	2.47721e+07	0.176552	26688.3	72	279.5	0.602371	12804.2	13.7946
2020	Nanjing	1.82265e+07	0.123002	19556.3	61	296.5	0.612097	8686.83	9.32063
2021	Nanjing	2.12927e+07	0.130188	22595.6	60	296.6	0.61142	10844	11.5075
2011	Nantong	2.77981e+06	0.0681289	3813.18	96	138.5	0.292812	2149.46	2.9485
2012	Nantong	3.26431e+06	0.0716065	4471.65	96	140.3	0.299211	2451.54	3.35827
2013	Nantong	3.55094e+06	0.0704706	4864.3	120	143.3	0.306721	2737.69	3.75027
2014	Nantong	4.07229e+06	0.0720417	5578.48	96	144.3	0.312338	3085.06	4.22611
2015	Nantong	4.60307e+06	0.0748662	5999.83	87	148.3	0.322391	3404.54	4.43762
2016	Nantong	5.30271e+06	0.0783474	6902.77	80	149	0.325328	3810.13	4.95981
2017	Nantong	6.09924e+06	0.0788562	7931.4	80	154	0.337719	4265.57	5.54691
2018	Nantong	7.02424e+06	0.083354	9128.32	63	159.7	0.350989	4786.45	6.22021
2019	Nantong	7.75254e+06	0.0826232	10036.9	54	160.9	0.355973	5271.06	6.82427
2020	Nantong	2.82025e+06	0.0281013	3648.44	47	210.1	0.432127	1632.14	2.11143
2021	Nantong	6.18554e+06	0.0560948	7998.89	44	210.2	0.43619	4319.06	5.58523
2011	Suzhou(Jiangsu)	1.17976e+07	0.110083	11214.5	150	238.3	0.344863	8008.01	7.61218
2012	Suzhou(Jiangsu)	1.35836e+07	0.113087	12875.5	150	241.9	0.348408	8873.65	8.41104
2013	Suzhou(Jiangsu)	1.50312e+07	0.115485	14207.2	154	244.2	0.351266	9560.54	9.03643
2014	Suzhou(Jiangsu)	1.67952e+07	0.12205	15844.5	132	249.1	0.359244	10174.2	9.59827
2015	Suzhou(Jiangsu)	1.85347e+07	0.12779	17452.7	124	253.1	0.366069	10756.7	10.1287
2016	Suzhou(Jiangsu)	2.07644e+07	0.13418	19497.1	116	255.7	0.369883	11461.7	10.7621
2017	Suzhou(Jiangsu)	2.31691e+07	0.133775	21694	112	259.9	0.375795	12222	11.4439
2018	Suzhou(Jiangsu)	2.58337e+07	0.13891	24098.6	95	264.8	0.382493	13030.4	12.1553
2019	Suzhou(Jiangsu)	2.73263e+07	0.142058	21516.8	77	267.9	0.386803	13548.4	10.6681
2020	Suzhou(Jiangsu)	1.82038e+07	0.090252	14277.5	68	344.4	0.460551	8530.81	6.69083
2021	Suzhou(Jiangsu)	2.29235e+07	0.100903	17842.4	63	344.6	0.460203	11273.5	8.77462
2011	Suqian	438348	0.0331874	918.969	24	72.1	0.259166	613.501	1.28616
2012	Suqian	656516	0.0431342	1367.74	24	72.5	0.262301	808.232	1.68382
2013	Suqian	986899	0.0578393	2047.51	24	73.9	0.267366	1002.39	2.07965
2014	Suqian	1.18125e+06	0.0611833	2440.61	26	77.4	0.277221	1170.22	2.41782
2015	Suqian	1.38607e+06	0.0651903	2857.87	25	82.7	0.293679	1317.03	2.71553
2016	Suqian	1.61079e+06	0.0685116	3300.8	24	87.1	0.307556	1491.54	3.05644
2017	Suqian	1.87605e+06	0.0718534	3820.87	24	91.6	0.321404	1695.36	3.45288
2018	Suqian	2.19629e+06	0.0798442	4454.95	20	97.3	0.344181	1952.04	3.95951
2019	Suqian	2.49027e+06	0.0803573	5041.04	16	101.8	0.361763	2169.36	4.39142
2020	Suqian	1.46713e+06	0.0449765	2940.14	15	115.6	0.408192	1251.46	2.50794
2021	Suqian	2.10149e+06	0.0565066	4203.81	13	115.7	0.41351	1801.54	3.60381
2011	Taizhou(Jiangsu)	1.43007e+06	0.0590302	3107.5	29	90.8	0.318932	1293.82	2.81144
2012	Taizhou(Jiangsu)	1.67732e+06	0.0620846	3655.89	29	92.3	0.324543	1467.17	3.19785
2013	Taizhou(Jiangsu)	1.87422e+06	0.0623306	4097.56	29	94	0.330753	1643.12	3.59231
2014	Taizhou(Jiangsu)	2.15344e+06	0.0638836	4718.33	29	96.5	0.338596	1851.68	4.05714
2015	Taizhou(Jiangsu)	2.43567e+06	0.066045	5347.25	29	100.1	0.355848	2040.53	4.47976
2016	Taizhou(Jiangsu)	2.80632e+06	0.0684171	6173.16	28	105.2	0.378281	2285.93	5.02844
2017	Taizhou(Jiangsu)	3.24199e+06	0.0683312	7144.1	30	107.7	0.386437	2562.4	5.64654
2018	Taizhou(Jiangsu)	3.74312e+06	0.0732849	8262.97	22	107.9	0.391652	2872.96	6.34208
2019	Taizhou(Jiangsu)	4.12622e+06	0.0803861	9122.74	16	108.1	0.393091	3161.43	6.98968
2020	Taizhou(Jiangsu)	1.54117e+06	0.0290075	3411.93	17	121	0.434314	1267.87	2.8069
2021	Taizhou(Jiangsu)	2.91169e+06	0.0483247	6438.93	17	121	0.439042	2336.01	5.16588
2011	Wuxi	8.83479e+06	0.12841	13188.2	65	144.5	0.374352	5816.06	8.68199
2012	Wuxi	1.01793e+07	0.134502	14739.8	65	147.1	0.378052	6463.44	9.35917
2013	Wuxi	1.11711e+07	0.138425	15926.9	64	148.6	0.381809	7032.69	10.0266
2014	Wuxi	1.25012e+07	0.152355	17435.4	55	151.2	0.38819	7614.03	10.6193
2015	Wuxi	1.37854e+07	0.161833	19040.6	49	153	0.392308	8082.46	11.1636
2016	Wuxi	1.54478e+07	0.167729	21132.5	42	155	0.400517	8629.95	11.8057
2017	Wuxi	1.73132e+07	0.164703	23459.7	42	158.1	0.407159	9228.88	12.5053
2018	Wuxi	1.93879e+07	0.169495	26129.2	39	158.8	0.409067	9876.28	13.3104
2019	Wuxi	2.05147e+07	0.17309	27536.5	34	159	0.410853	10297.9	13.8227
2020	Wuxi	1.0579e+07	0.0855214	14181	29	199	0.475167	6019.31	8.06878
2021	Wuxi	1.65432e+07	0.118139	22118.1	29	199.1	0.475519	8806.79	11.7746
2011	Xuzhou	2.76904e+06	0.077965	3231.09	84	157.4	0.32588	2475.53	2.8886
2012	Xuzhou	3.25105e+06	0.0809407	3797.95	81	158	0.330061	2772.51	3.23891
2013	Xuzhou	3.61828e+06	0.0815695	4212.2	117	161.4	0.337163	3089.73	3.5969
2014	Xuzhou	4.25287e+06	0.0856759	4928.01	123	167.5	0.348305	3569.56	4.13622
2015	Xuzhou	4.88395e+06	0.0918056	5633.16	94	173.7	0.360299	4008.69	4.62363
2016	Xuzhou	5.68516e+06	0.0978762	6527.16	73	179.2	0.370707	4518.89	5.18816
2017	Xuzhou	6.62271e+06	0.100254	7560.17	63	184.9	0.383054	5101.76	5.82393
2018	Xuzhou	7.69624e+06	0.11393	8745.73	50	193	0.399503	5762.89	6.54874
2019	Xuzhou	8.48379e+06	0.118638	9607.92	37	203.9	0.421804	6341.83	7.18214
2020	Xuzhou	3.23597e+06	0.0442073	3563.85	19	220.6	0.457581	2756.09	3.03534
2021	Xuzhou	6.31806e+06	0.0778331	6997.9	15	220.6	0.464226	5197.76	5.75706
2011	Yancheng	1.23929e+06	0.0447181	1711.72	58	163.5	0.362689	1332.27	1.84015
2012	Yancheng	1.46879e+06	0.0470765	2034.33	58	164.5	0.367434	1544.81	2.13962
2013	Yancheng	1.67659e+06	0.0482402	2322.14	55	166.6	0.373208	1756.96	2.43347
2014	Yancheng	1.97981e+06	0.0516164	2742.12	49	168.1	0.377329	2018.89	2.79624
2015	Yancheng	2.29924e+06	0.0545813	3180.13	50	174.1	0.390621	2271.25	3.14143
2016	Yancheng	2.69824e+06	0.0589639	3726.85	36	176	0.394619	2579.01	3.56216
2017	Yancheng	3.17295e+06	0.0624265	4382.52	34	177.4	0.401721	2933.29	4.05151
2018	Yancheng	3.71728e+06	0.067746	5162.89	32	177.4	0.410838	3333.92	4.63044
2019	Yancheng	4.19158e+06	0.0735106	5813.56	32	176.5	0.410465	3710.64	5.14652
2020	Yancheng	1.74901e+06	0.0293803	2606.57	27	179.9	0.430383	2406.87	3.58699
2021	Yancheng	2.92939e+06	0.044268	4363.76	24	180	0.435835	2673.8	3.98301
2011	Yangzhou	3.64041e+06	0.138403	8162.34	60	92	0.345995	3228.85	7.23958
2012	Yangzhou	4.278e+06	0.145848	9570.47	60	92.4	0.34763	3638.49	8.13979
2013	Yangzhou	4.56718e+06	0.140442	10217.4	67	93.2	0.350772	3970.14	8.88174
2014	Yangzhou	5.28232e+06	0.142846	11790.9	63	96.6	0.363705	4551.23	10.159
2015	Yangzhou	5.9548e+06	0.148246	13292	60	98.4	0.372023	5032.33	11.2329
2016	Yangzhou	6.86081e+06	0.154197	15280.2	48	100.8	0.382688	5627.88	12.5342
2017	Yangzhou	7.90358e+06	0.156045	17524.6	43	106	0.4	6297.38	13.9632
2018	Yangzhou	9.1028e+06	0.16653	20094.5	37	107.3	0.401722	7044.23	15.5502
2019	Yangzhou	1.00223e+07	0.171321	22026.9	36	115.6	0.431343	7747.07	17.0265
2020	Yangzhou	6.10333e+06	0.100915	13384.5	25	128	0.47007	3840.95	8.42314
2021	Yangzhou	8.12359e+06	0.121312	17748.7	24	128.1	0.473043	6061.98	13.2444
2011	Zhenjiang	3.79333e+06	0.16411	12119.3	51	74	0.38886	3165.84	10.1145
2012	Zhenjiang	4.45376e+06	0.169317	14094.2	51	75.5	0.393229	3569.17	11.2948
2013	Zhenjiang	4.76468e+06	0.162768	15078.1	52	76.5	0.39823	3898.67	12.3376
2014	Zhenjiang	5.4678e+06	0.168114	17248.6	38	79.1	0.410483	4389.98	13.8485
2015	Zhenjiang	6.17852e+06	0.176404	19429.3	34	81.3	0.421025	4807.98	15.1194
2016	Zhenjiang	7.10494e+06	0.185322	22342.6	34	84	0.432321	5353.83	16.836
2017	Zhenjiang	8.18635e+06	0.20413	25662.6	32	86.5	0.44473	5971.52	18.7195
2018	Zhenjiang	9.30006e+06	0.229631	29062.7	30	87.8	0.450719	6554.27	20.4821
2019	Zhenjiang	1.01931e+07	0.246987	31853.6	26	89.7	0.460236	7128.63	22.277
2020	Zhenjiang	4.94456e+06	0.11717	15403.6	25	100.4	0.503511	3774.61	11.7589
2021	Zhenjiang	7.76269e+06	0.162965	24128.7	22	100.4	0.505284	5564.93	17.2974
2011	Hangzhou	1.19018e+07	0.169564	13617.6	230	276.44	0.433448	7487.31	8.56672
2012	Hangzhou	13922500	0.178448	15821	217	284.03	0.440746	8568.12	9.7365
2013	Hangzhou	16036700	0.192205	18141.1	208	288.93	0.444159	9725.01	11.0011
2014	Hangzhou	18863300	0.204899	18612	199	301.54	0.460423	10932.1	10.7865
2015	Hangzhou	22006700	0.218968	21201.1	186	324.12	0.488847	12381.6	11.9283
2016	Hangzhou	2.5718e+07	0.227316	24239.4	173	349.06	0.515636	14058.2	13.25
2017	Hangzhou	3.04131e+07	0.241309	27848.2	148	357.17	0.524433	16286.2	14.9128
2018	Hangzhou	3.38475e+07	0.250553	30076	143	392.1	0.563281	18403.5	16.3529
2019	Hangzhou	4.0045e+07	0.260489	34482.9	123	406.7	0.564861	20813.3	17.9224
2020	Hangzhou	3.33537e+07	0.207089	27887.7	121	462.68	0.618234	17573.3	14.6934
2021	Hangzhou	1.52351e+07	0.0841281	12483.7	105	463.87	0.610612	8952.16	7.33543
2011	Huzhou	2.63098e+06	0.173085	9075.49	45	58.88	0.326857	3559.33	12.2778
2012	Huzhou	3.23815e+06	0.194565	11146.8	46	62.48	0.346495	4238.2	14.5893
2013	Huzhou	3.9361e+06	0.21829	13498.3	60	63.52	0.351133	4956.74	16.9984
2014	Huzhou	5.03238e+06	0.257279	17175.4	49	65.38	0.357326	5956.28	20.3286
2015	Huzhou	7.00188e+06	0.33594	23735.2	46	66.88	0.362533	7070.49	23.9678
2016	Huzhou	8.83552e+06	0.386781	29699.2	42	69.41	0.370958	8843.62	29.7265
2017	Huzhou	1.10547e+07	0.446452	36910.6	38	71.95	0.380829	10663.7	35.6049
2018	Huzhou	1.37592e+07	0.506026	42219	40	74.45	0.388773	11739	36.0201
2019	Huzhou	1.52909e+07	0.48978	45960.1	34	78.74	0.406086	13223.9	39.7473
2020	Huzhou	1.28446e+07	0.401269	38114.6	30	88.91	0.448248	11212.8	33.2725
2021	Huzhou	5.36157e+06	0.147099	15736.9	28	88.63	0.444283	3636.21	10.6728
2011	Jiaxing	3.54701e+06	0.132495	7646.06	55	90.96	0.283021	3572.14	7.70024
2012	Jiaxing	4.19459e+06	0.145113	8868.06	56	96.85	0.29606	4178.19	8.83337
2013	Jiaxing	4.85105e+06	0.154116	10106.3	59	101.82	0.310711	4765.78	9.92871
2014	Jiaxing	5.64961e+06	0.168514	11624.7	62	107.71	0.324145	5370.66	11.0507
2015	Jiaxing	6.79788e+06	0.193242	13788.8	58	112.54	0.34216	6372.64	12.9263
2016	Jiaxing	8.65385e+06	0.224071	17273.2	54	118.36	0.35896	7970.73	15.9096
2017	Jiaxing	1.02609e+07	0.234239	20040.8	53	123.58	0.371725	9171.52	17.9131
2018	Jiaxing	1.23122e+07	0.252714	23541.4	53	128.59	0.383279	10653.7	20.3703
2019	Jiaxing	1.42249e+07	0.264895	26588.6	48	134.21	0.399435	12028.1	22.4825
2020	Jiaxing	1.17309e+07	0.212903	21683.8	45	145.6	0.446694	10108.7	18.6852
2021	Jiaxing	5.03893e+06	0.0792873	9135.11	35	146	0.442371	3218.42	5.8347
2011	Jinhua	3.44098e+06	0.139987	6384.01	79	112.01	0.326941	3604.13	6.68669
2012	Jinhua	3.99567e+06	0.1474	7399.39	71	113.18	0.329539	4182.8	7.74592
2013	Jinhua	4.90318e+06	0.165716	9029.79	70	113.51	0.328738	4914.06	9.04983
2014	Jinhua	6.19999e+06	0.193254	11397	61	113.56	0.328674	5982.07	10.9964
2015	Jinhua	7.56929e+06	0.222473	13888.6	56	114.88	0.332014	7087.57	13.0047
2016	Jinhua	9.57523e+06	0.259848	17346.4	51	116.47	0.335349	8744.74	15.8419
2017	Jinhua	1.14725e+07	0.298094	20634	48	118.76	0.339994	10410.3	18.7235
2018	Jinhua	1.35115e+07	0.329529	19928.4	43	120.87	0.341924	12102.3	17.85
2019	Jinhua	1.5797e+07	0.346425	22861	38	123.56	0.348547	14001.9	20.2633
2020	Jinhua	1.29867e+07	0.276078	18394.8	38	208.98	0.524153	11816.6	16.7374
2021	Jinhua	6.83611e+06	0.127648	9601.28	41	209.3	0.52201	4331.75	6.08391
2011	Lishui	1.53962e+06	0.192882	7262.34	34	46.78	0.339231	2753.89	12.99
2012	Lishui	2.05819e+06	0.230195	9708.43	31	49.02	0.352155	3581.99	16.8962
2013	Lishui	2.66289e+06	0.270873	12560.8	34	50.54	0.36082	4569.67	21.555
2014	Lishui	3.39569e+06	0.32286	15942.2	29	51.75	0.367987	5486.42	25.7579
2015	Lishui	4.26465e+06	0.386538	19928.3	29	52.55	0.372299	6301.69	29.4471
2016	Lishui	5.35828e+06	0.442744	24806.8	23	55.27	0.387343	6607.61	30.5908
2017	Lishui	6.44366e+06	0.515114	29423.1	23	56.73	0.393904	6823.27	31.1565
2018	Lishui	6.67884e+06	0.478885	30358.3	26	57.01	0.395326	7291.01	33.141
2019	Lishui	7.81037e+06	0.528799	35341	28	53.56	0.371171	7796.19	35.2769
2020	Lishui	6.55992e+06	0.425969	26135.1	32	75.5	0.537061	6586.19	26.2398
2021	Lishui	2.88377e+06	0.168639	11470.9	28	76.63	0.539572	2556.09	10.1674
2011	Ningbo	7.50987e+06	0.123941	9565.5	190	187.63	0.379949	5288.19	6.73569
2012	Ningbo	8.62751e+06	0.131073	10729.4	162	196.57	0.391902	5864.51	7.29326
2013	Ningbo	9.53533e+06	0.133757	11605.8	160	200.44	0.398204	6353.22	7.73275
2014	Ningbo	1.06811e+07	0.140351	12691.4	148	218.95	0.428055	7014.68	8.33493
2015	Ningbo	1.23374e+07	0.154148	14375.9	140	219.84	0.431482	8077.52	9.41217
2016	Ningbo	1.44644e+07	0.166516	16572.4	140	229.96	0.442231	9371.49	10.7373
2017	Ningbo	1.71593e+07	0.174347	19273.6	122	240.41	0.451898	11096.9	12.4642
2018	Ningbo	2.00576e+07	0.186661	22005	108	254.05	0.469923	12511	13.7257
2019	Ningbo	2.3309e+07	0.194485	25079.6	102	254.11	0.43136	14023.2	15.0885
2020	Ningbo	1.9991e+07	0.161101	21258	102	270.35	0.458663	12529.6	13.3237
2021	Ningbo	8.38933e+06	0.0574812	8790.16	80	274.42	0.45729	5155.82	5.40216
2011	Quzhou	1.21019e+06	0.131597	5708.47	38	37.94	0.288957	2091.51	9.86563
2012	Quzhou	1.49683e+06	0.153956	7060.54	36	40.06	0.300412	2530.27	11.9352
2013	Quzhou	1.97265e+06	0.186703	9304.95	35	40.14	0.300449	3290	15.5189
2014	Quzhou	2.4039e+06	0.215577	11339.1	37	51.28	0.38223	3767.42	17.7709
2015	Quzhou	2.8742e+06	0.250774	13493.9	38	40.18	0.307704	4382.16	20.5735
2016	Quzhou	3.61467e+06	0.288807	16734.6	38	42.62	0.32283	5349.45	24.766
2017	Quzhou	4.49403e+06	0.337574	20614.8	25	43.78	0.328137	6480.46	29.7269
2018	Quzhou	5.32178e+06	0.361883	24080.5	29	46.25	0.343025	7455.21	33.734
2019	Quzhou	5.95779e+06	0.378513	26836.9	28	44.57	0.330148	7870.3	35.4518
2020	Quzhou	4.03562e+06	0.246224	17700.1	30	58.41	0.458261	5984.13	26.2462
2021	Quzhou	1.77014e+06	0.0943766	7740	28	58.62	0.459512	1437.08	6.28368
2011	Shaoxing	4.13816e+06	0.124195	8393.83	93	110.99	0.323322	4187.95	8.49483
2012	Shaoxing	5063408	0.13857	10249.8	90	112.44	0.326956	4934.58	9.98902
2013	Shaoxing	5.84353e+06	0.147293	11805.1	90	114	0.33102	5683.34	11.4815
2014	Shaoxing	6.52069e+06	0.152857	13146.6	78	120.31	0.348049	6325.21	12.7524
2015	Shaoxing	7.62518e+06	0.17074	15342.4	61	123.01	0.3547	7275.48	14.6388
2016	Shaoxing	8.90951e+06	0.18604	17854.7	55	124.04	0.356365	8370.47	16.7745
2017	Shaoxing	1.02856e+07	0.202538	20530.2	53	125.46	0.360517	9630.13	19.2218
2018	Shaoxing	1.1835e+07	0.218483	22672.4	52	127.04	0.366532	10893.7	20.8692
2019	Shaoxing	1.30708e+07	0.226099	24849.4	47	129.9	0.373276	11488.2	21.8408
2020	Shaoxing	1.07428e+07	0.179017	20307.7	47	152.31	0.463822	9722.04	18.3782
2021	Shaoxing	3.80822e+06	0.0560423	7135.51	37	152.38	0.461758	2757.71	5.16715
2011	Taizhou(Zhejiang)	3.29251e+06	0.119536	5487.52	38	133.34	0.359591	3977.74	6.62956
2012	Taizhou(Zhejiang)	4.12178e+06	0.141581	6869.64	41	143.24	0.36798	4492.9	7.48817
2013	Taizhou(Zhejiang)	4.93371e+06	0.15646	8168.4	43	147.14	0.37049	5176.43	8.57025
2014	Taizhou(Zhejiang)	5.83546e+06	0.172271	9693.45	54	150	0.372995	6094.38	10.1236
2015	Taizhou(Zhejiang)	7.4929e+06	0.210839	12385	50	152.89	0.375356	7436.03	12.291
2016	Taizhou(Zhejiang)	9.42653e+06	0.241789	15504.2	47	152.41	0.376917	8930.73	14.6887
2017	Taizhou(Zhejiang)	1.11454e+07	0.253984	18211.4	54	155.02	0.381212	10295.5	16.8226
2018	Taizhou(Zhejiang)	1.30223e+07	0.267141	20096.1	54	156.3	0.383286	11840.1	18.2717
2019	Taizhou(Zhejiang)	1.47007e+07	0.28634	22443.8	35	157.56	0.385893	13169.9	20.1067
2020	Taizhou(Zhejiang)	1.24724e+07	0.236984	18812.1	35	189.45	0.495152	11415.5	17.2179
2021	Taizhou(Zhejiang)	4.23684e+06	0.0732233	6360.66	32	189.51	0.491736	3602.57	5.40846
2011	Wenzhou	3.91736e+06	0.114592	4285.95	100	274.06	0.475889	4170.15	4.56253
2012	Wenzhou	4.84369e+06	0.13201	5287.87	103	265.36	0.459196	4944.14	5.39753
2013	Wenzhou	5.82431e+06	0.145467	6330.77	103	259.56	0.452227	5751.06	6.25115
2014	Wenzhou	6.80997e+06	0.158259	7508.23	82	226.76	0.399528	6578.08	7.25257
2015	Wenzhou	8.04525e+06	0.174212	8821.55	70	226.56	0.394718	7681.56	8.42277
2016	Wenzhou	9.59925e+06	0.188163	10456.7	70	236	0.41115	8944.93	9.74393
2017	Wenzhou	1.14998e+07	0.212504	12472.7	70	237.47	0.412805	10376.1	11.254
2018	Wenzhou	1.33439e+07	0.222171	14425.9	66	238.2	0.413678	11916.6	12.8828
2019	Wenzhou	1.55068e+07	0.234738	16674	74	244.61	0.424744	13728.4	14.7617
2020	Wenzhou	1.29406e+07	0.188337	13493.9	55	271.56	0.498266	11941.9	12.4525
2021	Wenzhou	6.57305e+06	0.0866583	6814.98	54	271.56	0.494429	4958.22	5.14072
2011	Zhoushan	2.35501e+06	0.304755	20658	58	31.73	0.459922	2460.53	21.5836
2012	Zhoushan	2.66755e+06	0.312661	23399.5	51	37.15	0.509602	2771.02	24.3072
2013	Zhoushan	3.00111e+06	0.322406	26325.5	49	30.98	0.426428	3067.47	26.9076
2014	Zhoushan	4.77268e+06	0.470096	41501.6	45	33.61	0.452234	3397.96	29.5475
2015	Zhoushan	5.52284e+06	0.505363	48024.7	41	33.79	0.453557	3876.22	33.7062
2016	Zhoushan	6.56988e+06	0.529318	56636.9	34	34.04	0.455689	4610.61	39.7467
2017	Zhoushan	8.06253e+06	0.660982	68910.5	27	35.29	0.470533	5507.16	47.0698
2018	Zhoushan	9.41892e+06	0.715344	80503.6	26	35.36	0.470839	6321.1	54.0265
2019	Zhoushan	1.05244e+07	0.767086	89952.3	17	36.27	0.479762	6859.83	58.631
2020	Zhoushan	8.71063e+06	0.5761	75091.6	59	33.25	0.460909	5943.99	51.2413
2021	Zhoushan	1.70463e+06	0.100059	14632	61	33.07	0.456012	1243.81	10.6765
2011	Shanghai	3.16341e+07	0.164798	13427	297	621.97	0.56321	23896.8	10.1429
2012	Shanghai	3.57675e+07	0.177227	14909.4	278	629.84	0.564626	25894.4	10.7938
2013	Shanghai	3.29853e+07	0.152695	13474.4	271	839.04	0.612926	26748.4	10.9266
2014	Shanghai	3.30058e+07	0.140047	13378.9	255	843.95	0.617993	27609.3	11.1914
2015	Shanghai	3.37594e+07	0.134374	13734.5	247	855.76	0.628537	28369.2	11.5416
2016	Shanghai	3.87767e+07	0.13761	15718.2	238	871.29	0.638195	30475.4	12.3532
2017	Shanghai	4.48493e+07	0.148833	18187.1	229	899.7	0.655447	32718	13.2676
2018	Shanghai	4.96492e+07	0.151926	20060.3	206	912.01	0.662962	34870.7	14.0892
2019	Shanghai	5.36695e+07	0.140658	21632.2	195	999.73	0.726442	37038.2	14.9288
2020	Shanghai	3.06989e+07	0.0793233	12338.8	193	899	0.654294	23734.3	9.53952
2021	Shanghai	3.76781e+07	0.0871877	15131.7	177	895	0.655678	29485.3	11.8415

## Sheet: Measured results
year	city	Index System of Tourism Economy	Index of Digital Economy	Coupling Coordination
2011	Anqing	0.075132	0.0383681	0.231712
2012	Anqing	0.0923544	0.0559814	0.268149
2013	Anqing	0.104352	0.0677664	0.289987
2014	Anqing	0.108014	0.0831038	0.307805
2015	Anqing	0.132684	0.100154	0.339525
2016	Anqing	0.140467	0.10552	0.348922
2017	Anqing	0.161033	0.122264	0.374588
2018	Anqing	0.174167	0.133498	0.39049
2019	Anqing	0.185283	0.135433	0.398006
2020	Anqing	0.110236	0.159648	0.364226
2021	Anqing	0.135952	0.180555	0.395821
2011	Bengbu	0.0454808	0.0329998	0.196827
2012	Bengbu	0.0512967	0.0476975	0.222406
2013	Bengbu	0.0487159	0.075658	0.246395
2014	Bengbu	0.0611863	0.074234	0.259606
2015	Bengbu	0.0675676	0.093465	0.281901
2016	Bengbu	0.0751588	0.105937	0.298715
2017	Bengbu	0.0925999	0.117065	0.322671
2018	Bengbu	0.105457	0.129231	0.341673
2019	Bengbu	0.114529	0.137603	0.354312
2020	Bengbu	0.0744118	0.166791	0.333775
2021	Bengbu	0.0981293	0.17296	0.360941
2011	Bozhou	0.0334809	0.0233488	0.167211
2012	Bozhou	0.0398135	0.0381271	0.197386
2013	Bozhou	0.0440272	0.0560774	0.222909
2014	Bozhou	0.0466991	0.0564075	0.226549
2015	Bozhou	0.052154	0.0731522	0.24853
2016	Bozhou	0.0577619	0.0863989	0.265789
2017	Bozhou	0.0714769	0.100876	0.291399
2018	Bozhou	0.0791588	0.113339	0.307766
2019	Bozhou	0.0835798	0.116391	0.314055
2020	Bozhou	0.0560749	0.149012	0.302341
2021	Bozhou	0.0700809	0.152465	0.321509
2011	Chizhou	0.144103	0.0448319	0.283508
2012	Chizhou	0.179663	0.0573563	0.31861
2013	Chizhou	0.204048	0.0701717	0.345918
2014	Chizhou	0.208846	0.084056	0.363998
2015	Chizhou	0.264314	0.0881421	0.390684
2016	Chizhou	0.284987	0.0986644	0.409493
2017	Chizhou	0.311696	0.111665	0.431929
2018	Chizhou	0.345324	0.127022	0.457643
2019	Chizhou	0.364411	0.134886	0.470857
2020	Chizhou	0.272084	0.158444	0.455664
2021	Chizhou	0.300883	0.173565	0.478041
2011	Chuzhou	0.0332932	0.0398899	0.190899
2012	Chuzhou	0.0373479	0.0670024	0.22366
2013	Chuzhou	0.041282	0.0773482	0.237713
2014	Chuzhou	0.0459991	0.0919424	0.255015
2015	Chuzhou	0.051083	0.0993581	0.266913
2016	Chuzhou	0.0547892	0.109916	0.278573
2017	Chuzhou	0.064271	0.12118	0.297072
2018	Chuzhou	0.0743746	0.152494	0.326339
2019	Chuzhou	0.0778861	0.137579	0.321738
2020	Chuzhou	0.0501918	0.171984	0.304811
2021	Chuzhou	0.0550259	0.169521	0.310776
2011	Fuyang	0.0294029	0.0240967	0.16315
2012	Fuyang	0.0334036	0.0399572	0.191138
2013	Fuyang	0.0393352	0.0498195	0.2104
2014	Fuyang	0.0601916	0.055805	0.240742
2015	Fuyang	0.0650433	0.075079	0.264351
2016	Fuyang	0.0596665	0.0868344	0.268291
2017	Fuyang	0.0715397	0.101518	0.291926
2018	Fuyang	0.077221	0.11292	0.305581
2019	Fuyang	0.0799329	0.120224	0.313097
2020	Fuyang	0.0513709	0.145126	0.293843
2021	Fuyang	0.0644858	0.149713	0.313459
2011	Hefei	0.127183	0.0951761	0.331695
2012	Hefei	0.143143	0.0930573	0.339727
2013	Hefei	0.152144	0.129639	0.374755
2014	Hefei	0.178178	0.166031	0.414726
2015	Hefei	0.197116	0.200873	0.446078
2016	Hefei	0.213823	0.269101	0.48977
2017	Hefei	0.241049	0.267991	0.504146
2018	Hefei	0.268666	0.302941	0.534124
2019	Hefei	0.296887	0.344418	0.565483
2020	Hefei	0.181775	0.407247	0.521613
2021	Hefei	0.202044	0.410595	0.53668
2011	Huaibei	0.0182182	0.0257099	0.147113
2012	Huaibei	0.0189453	0.0400884	0.166008
2013	Huaibei	0.0208887	0.057835	0.186434
2014	Huaibei	0.0202852	0.0688965	0.19335
2015	Huaibei	0.0236205	0.0790104	0.207847
2016	Huaibei	0.0291832	0.107463	0.236645
2017	Huaibei	0.0484509	0.107168	0.268437
2018	Huaibei	0.0535752	0.115051	0.280197
2019	Huaibei	0.0594175	0.122922	0.292338
2020	Huaibei	0.0353934	0.152174	0.270904
2021	Huaibei	0.0306817	0.163057	0.265953
2011	Huainan	0.0380065	0.0271017	0.179149
2012	Huainan	0.050868	0.0473184	0.221497
2013	Huainan	0.0508757	0.0595087	0.23457
2014	Huainan	0.0583686	0.0662389	0.249358
2015	Huainan	0.056062	0.0696311	0.249959
2016	Huainan	0.069685	0.0901965	0.281567
2017	Huainan	0.0806793	0.103178	0.302056
2018	Huainan	0.087041	0.112149	0.314326
2019	Huainan	0.0938802	0.117865	0.324332
2020	Huainan	0.059363	0.141368	0.302668
2021	Huainan	0.0703571	0.150711	0.320895
2011	Mount Huangshan	0.212568	0.0630679	0.340272
2012	Mount Huangshan	0.240685	0.0809484	0.373606
2013	Mount Huangshan	0.243201	0.101025	0.395912
2014	Mount Huangshan	0.24394	0.0874112	0.382131
2015	Mount Huangshan	0.263477	0.0990217	0.4019
2016	Mount Huangshan	0.273839	0.105949	0.412713
2017	Mount Huangshan	0.295724	0.124813	0.438315
2018	Mount Huangshan	0.314844	0.136084	0.454963
2019	Mount Huangshan	0.338897	0.142856	0.469074
2020	Mount Huangshan	0.211183	0.184218	0.444117
2021	Mount Huangshan	0.295217	0.184482	0.483085
2011	Lu'an	0.0412859	0.0141572	0.155487
2012	Lu'an	0.056185	0.0309953	0.204282
2013	Lu'an	0.0664573	0.0452757	0.234208
2014	Lu'an	0.0792473	0.0708455	0.273731
2015	Lu'an	0.0982807	0.0809754	0.298679
2016	Lu'an	0.104663	0.0886618	0.310372
2017	Lu'an	0.128711	0.11157	0.346171
2018	Lu'an	0.145428	0.123483	0.36607
2019	Lu'an	0.148026	0.130974	0.373148
2020	Lu'an	0.0931996	0.16285	0.350995
2021	Lu'an	0.10033	0.15654	0.354009
2011	Maanshan	0.0469018	0.0378138	0.205215
2012	Maanshan	0.0578772	0.0611235	0.243882
2013	Maanshan	0.0446472	0.0836415	0.247203
2014	Maanshan	0.0707951	0.0882493	0.281144
2015	Maanshan	0.0810433	0.0974502	0.298109
2016	Maanshan	0.0922373	0.117265	0.322492
2017	Maanshan	0.110067	0.135933	0.34974
2018	Maanshan	0.126187	0.150604	0.371289
2019	Maanshan	0.141599	0.157962	0.386726
2020	Maanshan	0.0861651	0.175708	0.350777
2021	Maanshan	0.0927447	0.18385	0.361358
2011	Tongling	0.04943	0.0422418	0.213763
2012	Tongling	0.0611354	0.0698859	0.255665
2013	Tongling	0.0628611	0.0842343	0.269754
2014	Tongling	0.0678811	0.0944513	0.282969
2015	Tongling	0.0430725	0.0803365	0.242537
2016	Tongling	0.079453	0.100593	0.298999
2017	Tongling	0.0913815	0.115296	0.320382
2018	Tongling	0.101137	0.124063	0.334686
2019	Tongling	0.118798	0.136657	0.356952
2020	Tongling	0.0742185	0.161286	0.330771
2021	Tongling	0.0765032	0.169339	0.337372
2011	Suzhou(Anhui)	0.0239317	0.0251998	0.156708
2012	Suzhou(Anhui)	0.028612	0.0398545	0.183762
2013	Suzhou(Anhui)	0.0313046	0.0546797	0.203404
2014	Suzhou(Anhui)	0.0344506	0.0710695	0.222444
2015	Suzhou(Anhui)	0.0418611	0.0869326	0.245611
2016	Suzhou(Anhui)	0.0471063	0.0999628	0.261957
2017	Suzhou(Anhui)	0.0553241	0.111429	0.280207
2018	Suzhou(Anhui)	0.0627272	0.120373	0.294779
2019	Suzhou(Anhui)	0.0674393	0.119053	0.299339
2020	Suzhou(Anhui)	0.0445643	0.145898	0.283961
2021	Suzhou(Anhui)	0.0605447	0.150859	0.309145
2011	Wuhu	0.070209	0.0456425	0.237925
2012	Wuhu	0.0826315	0.068672	0.274461
2013	Wuhu	0.0927655	0.0906212	0.302799
2014	Wuhu	0.0998715	0.106628	0.321239
2015	Wuhu	0.115642	0.132796	0.352026
2016	Wuhu	0.128147	0.159267	0.377971
2017	Wuhu	0.149919	0.179323	0.404924
2018	Wuhu	0.168452	0.192126	0.424147
2019	Wuhu	0.188772	0.197905	0.439641
2020	Wuhu	0.115808	0.251486	0.413108
2021	Wuhu	0.134911	0.251111	0.429021
2011	Xuancheng	0.0467002	0.0392166	0.20687
2012	Xuancheng	0.062612	0.0536822	0.240781
2013	Xuancheng	0.0692332	0.0747049	0.268173
2014	Xuancheng	0.0764489	0.0924542	0.289951
2015	Xuancheng	0.0834972	0.104745	0.30581
2016	Xuancheng	0.0915465	0.116937	0.321661
2017	Xuancheng	0.110253	0.126504	0.343656
2018	Xuancheng	0.122805	0.139271	0.361634
2019	Xuancheng	0.13316	0.149955	0.37591
2020	Xuancheng	0.0851242	0.182425	0.353008
2021	Xuancheng	0.0977491	0.182193	0.36531
2011	Huai'an	0.0661839	0.0391155	0.225567
2012	Huai'an	0.0701428	0.0541091	0.248207
2013	Huai'an	0.0749047	0.0753619	0.274104
2014	Huai'an	0.0836888	0.0846313	0.290101
2015	Huai'an	0.0879822	0.0983008	0.304957
2016	Huai'an	0.0936139	0.115503	0.322466
2017	Huai'an	0.0947717	0.139572	0.339132
2018	Huai'an	0.0986612	0.156144	0.352304
2019	Huai'an	0.105047	0.166423	0.363621
2020	Huai'an	0.0730788	0.175544	0.336546
2021	Huai'an	0.0941768	0.187327	0.364448
2011	Lianyungang	0.0816488	0.0508279	0.253813
2012	Lianyungang	0.0865386	0.070159	0.279141
2013	Lianyungang	0.0914583	0.14526	0.339502
2014	Lianyungang	0.0896409	0.0941393	0.303088
2015	Lianyungang	0.0928474	0.110805	0.31848
2016	Lianyungang	0.0975055	0.129579	0.335267
2017	Lianyungang	0.10155	0.148446	0.350399
2018	Lianyungang	0.108743	0.154116	0.359801
2019	Lianyungang	0.118528	0.166192	0.374635
2020	Lianyungang	0.0718643	0.171523	0.333203
2021	Lianyungang	0.100428	0.186242	0.369813
2011	Changzhou	0.111847	0.0820416	0.309503
2012	Changzhou	0.124715	0.102115	0.335933
2013	Changzhou	0.135479	0.133249	0.36655
2014	Changzhou	0.144805	0.139032	0.376682
2015	Changzhou	0.149494	0.165353	0.396515
2016	Changzhou	0.155339	0.19106	0.415062
2017	Changzhou	0.170621	0.216872	0.43859
2018	Changzhou	0.183188	0.24097	0.458369
2019	Changzhou	0.197092	0.250442	0.471351
2020	Changzhou	0.145318	0.241651	0.432889
2021	Changzhou	0.173133	0.261622	0.461332
2011	Nanjing	0.22447	0.123166	0.407767
2012	Nanjing	0.237359	0.152503	0.436185
2013	Nanjing	0.246349	0.252811	0.499559
2014	Nanjing	0.25166	0.269207	0.510182
2015	Nanjing	0.260159	0.308966	0.532461
2016	Nanjing	0.271542	0.332925	0.548335
2017	Nanjing	0.285044	0.378607	0.573159
2018	Nanjing	0.300845	0.433403	0.600909
2019	Nanjing	0.309729	0.450447	0.611162
2020	Nanjing	0.244571	0.452528	0.576783
2021	Nanjing	0.272366	0.474425	0.599557
2011	Nantong	0.0964098	0.0708207	0.287455
2012	Nantong	0.102116	0.085822	0.305966
2013	Nantong	0.118111	0.103332	0.332377
2014	Nantong	0.112332	0.111849	0.334799
2015	Nantong	0.113647	0.13009	0.348699
2016	Nantong	0.117242	0.150254	0.364315
2017	Nantong	0.126094	0.176529	0.386258
2018	Nantong	0.128385	0.197541	0.399064
2019	Nantong	0.131393	0.208619	0.406894
2020	Nantong	0.0854423	0.227838	0.373529
2021	Nantong	0.122499	0.25042	0.418504
2011	Suzhou(Jiangsu)	0.218192	0.134667	0.414024
2012	Suzhou(Jiangsu)	0.232634	0.170282	0.446129
2013	Suzhou(Jiangsu)	0.24606	0.209738	0.476628
2014	Suzhou(Jiangsu)	0.249122	0.229362	0.488915
2015	Suzhou(Jiangsu)	0.258359	0.27188	0.514814
2016	Suzhou(Jiangsu)	0.270169	0.298889	0.533073
2017	Suzhou(Jiangsu)	0.284721	0.358384	0.565187
2018	Suzhou(Jiangsu)	0.295101	0.404043	0.587624
2019	Suzhou(Jiangsu)	0.287462	0.424541	0.591051
2020	Suzhou(Jiangsu)	0.225756	0.447906	0.563906
2021	Suzhou(Jiangsu)	0.260244	0.472214	0.592079
2011	Suqian	0.0244996	0.0404244	0.177399
2012	Suqian	0.0288042	0.0580374	0.202205
2013	Suqian	0.0345791	0.0753658	0.225942
2014	Suqian	0.0397379	0.0902696	0.24473
2015	Suqian	0.0441716	0.116019	0.267558
2016	Suqian	0.0485131	0.111629	0.271275
2017	Suqian	0.053832	0.13285	0.290804
2018	Suqian	0.0593365	0.146225	0.305201
2019	Suqian	0.0630311	0.1648	0.319248
2020	Suqian	0.0503879	0.176214	0.306967
2021	Suqian	0.0594496	0.191046	0.326454
2011	Taizhou(Jiangsu)	0.0491875	0.0547503	0.227803
2012	Taizhou(Jiangsu)	0.0532591	0.0741442	0.250679
2013	Taizhou(Jiangsu)	0.0568269	0.0824501	0.261629
2014	Taizhou(Jiangsu)	0.0615741	0.0963031	0.277498
2015	Taizhou(Jiangsu)	0.0671163	0.11336	0.29534
2016	Taizhou(Jiangsu)	0.0738733	0.132909	0.314782
2017	Taizhou(Jiangsu)	0.0810581	0.155476	0.335054
2018	Taizhou(Jiangsu)	0.0840882	0.167125	0.344306
2019	Taizhou(Jiangsu)	0.0870709	0.180974	0.354301
2020	Taizhou(Jiangsu)	0.0541243	0.187073	0.317213
2021	Taizhou(Jiangsu)	0.0746068	0.211261	0.354323
2011	Wuxi	0.15476	0.100651	0.353281
2012	Wuxi	0.166667	0.115433	0.37243
2013	Wuxi	0.175711	0.155391	0.406496
2014	Wuxi	0.183716	0.172254	0.421773
2015	Wuxi	0.191872	0.198903	0.441991
2016	Wuxi	0.201977	0.225631	0.462035
2017	Wuxi	0.215921	0.251882	0.482917
2018	Wuxi	0.230105	0.274435	0.501293
2019	Wuxi	0.236684	0.296183	0.514556
2020	Wuxi	0.15496	0.292001	0.461212
2021	Wuxi	0.20821	0.318525	0.507471
2011	Xuzhou	0.0970927	0.0523163	0.266966
2012	Xuzhou	0.100664	0.0718761	0.291652
2013	Xuzhou	0.123025	0.0889806	0.323461
2014	Xuzhou	0.134228	0.101759	0.341865
2015	Xuzhou	0.12845	0.118942	0.351575
2016	Xuzhou	0.127596	0.140538	0.365939
2017	Xuzhou	0.132959	0.158956	0.381284
2018	Xuzhou	0.139848	0.177771	0.397081
2019	Xuzhou	0.14474	0.187369	0.405809
2020	Xuzhou	0.0846028	0.192985	0.35746
2021	Xuzhou	0.117102	0.21319	0.397496
2011	Yancheng	0.0708339	0.0525733	0.247031
2012	Yancheng	0.0742787	0.0682636	0.266848
2013	Yancheng	0.0762461	0.0856856	0.284303
2014	Yancheng	0.0776205	0.0922273	0.290877
2015	Yancheng	0.0836925	0.114307	0.312744
2016	Yancheng	0.0821386	0.136271	0.325265
2017	Yancheng	0.0872122	0.154155	0.340513
2018	Yancheng	0.0932166	0.169197	0.354382
2019	Yancheng	0.098733	0.184104	0.367182
2020	Yancheng	0.0727091	0.194908	0.345028
2021	Yancheng	0.0815054	0.203077	0.358684
2011	Yangzhou	0.106315	0.0733098	0.297125
2012	Yangzhou	0.114927	0.0882843	0.317378
2013	Yangzhou	0.122906	0.101012	0.3338
2014	Yangzhou	0.132337	0.108644	0.346276
2015	Yangzhou	0.140902	0.131964	0.369269
2016	Yangzhou	0.147829	0.152317	0.387371
2017	Yangzhou	0.160017	0.173612	0.408259
2018	Yangzhou	0.17248	0.186203	0.423332
2019	Yangzhou	0.18768	0.196295	0.438109
2020	Yangzhou	0.12063	0.200718	0.394467
2021	Yangzhou	0.154533	0.212766	0.425825
2011	Zhenjiang	0.117538	0.0588939	0.288445
2012	Zhenjiang	0.127756	0.0767905	0.314719
2013	Zhenjiang	0.134082	0.102702	0.342561
2014	Zhenjiang	0.139774	0.11092	0.352866
2015	Zhenjiang	0.149657	0.125629	0.370294
2016	Zhenjiang	0.164898	0.144812	0.393102
2017	Zhenjiang	0.181976	0.170653	0.41979
2018	Zhenjiang	0.198897	0.182339	0.436392
2019	Zhenjiang	0.212814	0.199671	0.454024
2020	Zhenjiang	0.127091	0.205688	0.402097
2021	Zhenjiang	0.171251	0.222367	0.441749
2011	Hangzhou	0.279144	0.153096	0.454672
2012	Hangzhou	0.291931	0.187902	0.483953
2013	Hangzhou	0.307457	0.236046	0.519033
2014	Hangzhou	0.321622	0.275817	0.545747
2015	Hangzhou	0.344302	0.334176	0.58241
2016	Hangzhou	0.370386	0.374485	0.61027
2017	Hangzhou	0.394404	0.45327	0.650241
2018	Hangzhou	0.426707	0.523675	0.68754
2019	Hangzhou	0.459676	0.547093	0.708155
2020	Hangzhou	0.414187	0.584102	0.701328
2021	Hangzhou	0.262241	0.641672	0.640477
2011	Huzhou	0.10677	0.0637187	0.287196
2012	Huzhou	0.124133	0.0835687	0.319141
2013	Huzhou	0.147578	0.12218	0.366442
2014	Huzhou	0.167011	0.126659	0.381369
2015	Huzhou	0.202366	0.138025	0.408812
2016	Huzhou	0.240686	0.148902	0.435099
2017	Huzhou	0.283512	0.173422	0.470889
2018	Huzhou	0.313094	0.19165	0.494932
2019	Huzhou	0.334752	0.220185	0.521048
2020	Huzhou	0.287187	0.229917	0.506914
2021	Huzhou	0.124322	0.254796	0.421876
2011	Jiaxing	0.0995899	0.0801599	0.298912
2012	Jiaxing	0.111915	0.0990554	0.324483
2013	Jiaxing	0.124729	0.119431	0.349359
2014	Jiaxing	0.139126	0.127791	0.365155
2015	Jiaxing	0.156657	0.144306	0.387756
2016	Jiaxing	0.18381	0.155198	0.410974
2017	Jiaxing	0.204369	0.172333	0.433207
2018	Jiaxing	0.230734	0.18362	0.453688
2019	Jiaxing	0.252193	0.192536	0.46942
2020	Jiaxing	0.219685	0.245255	0.481787
2021	Jiaxing	0.106033	0.267755	0.410482
2011	Jinhua	0.114114	0.0861088	0.314845
2012	Jinhua	0.1192	0.111343	0.339418
2013	Jinhua	0.131586	0.138228	0.367241
2014	Jinhua	0.146102	0.146063	0.382208
2015	Jinhua	0.163869	0.166228	0.406256
2016	Jinhua	0.18994	0.175696	0.42741
2017	Jinhua	0.2168	0.203221	0.45815
2018	Jinhua	0.228412	0.214105	0.470258
2019	Jinhua	0.25297	0.207599	0.478711
2020	Jinhua	0.239527	0.196942	0.46604
2021	Jinhua	0.140443	0.352284	0.471627
2011	Lishui	0.0949876	0.0742021	0.289748
2012	Lishui	0.115651	0.0889815	0.318502
2013	Lishui	0.142272	0.109542	0.353326
2014	Lishui	0.165913	0.118775	0.374672
2015	Lishui	0.192688	0.136272	0.402546
2016	Lishui	0.211324	0.150148	0.422053
2017	Lishui	0.23168	0.163453	0.441134
2018	Lishui	0.237833	0.176521	0.452654
2019	Lishui	0.259034	0.18553	0.468212
2020	Lishui	0.224554	0.176472	0.446169
2021	Lishui	0.112665	0.188664	0.381829
2011	Ningbo	0.205615	0.100461	0.379108
2012	Ningbo	0.203748	0.126875	0.400975
2013	Ningbo	0.211181	0.151842	0.423167
2014	Ningbo	0.220158	0.168857	0.4391
2015	Ningbo	0.23242	0.192574	0.459958
2016	Ningbo	0.254001	0.229891	0.491575
2017	Ningbo	0.271493	0.25718	0.514042
2018	Ningbo	0.290964	0.282185	0.535295
2019	Ningbo	0.309827	0.324989	0.563309
2020	Ningbo	0.284774	0.319292	0.549126
2021	Ningbo	0.162027	0.349074	0.48767
2011	Quzhou	0.0727836	0.0686873	0.265906
2012	Quzhou	0.0844044	0.0723014	0.279498
2013	Quzhou	0.10287	0.108384	0.324947
2014	Quzhou	0.125785	0.105381	0.339311
2015	Quzhou	0.135727	0.125599	0.361338
2016	Quzhou	0.161144	0.12338	0.375504
2017	Quzhou	0.184111	0.15423	0.410499
2018	Quzhou	0.21027	0.167261	0.433055
2019	Quzhou	0.221655	0.183947	0.449358
2020	Quzhou	0.174016	0.175523	0.418053
2021	Quzhou	0.0744865	0.189739	0.344793
2011	Shaoxing	0.130239	0.0724605	0.311681
2012	Shaoxing	0.142605	0.0943822	0.340609
2013	Shaoxing	0.154993	0.110916	0.362099
2014	Shaoxing	0.161364	0.123514	0.375734
2015	Shaoxing	0.170436	0.143325	0.39534
2016	Shaoxing	0.186105	0.157416	0.413715
2017	Shaoxing	0.20594	0.179153	0.43827
2018	Shaoxing	0.224442	0.182643	0.449963
2019	Shaoxing	0.235323	0.192681	0.461451
2020	Shaoxing	0.212058	0.193567	0.450113
2021	Shaoxing	0.0968638	0.23393	0.387982
2011	Taizhou(Zhejiang)	0.0972231	0.073951	0.291191
2012	Taizhou(Zhejiang)	0.111566	0.0926579	0.318863
2013	Taizhou(Zhejiang)	0.124355	0.109021	0.341227
2014	Taizhou(Zhejiang)	0.144017	0.117182	0.360428
2015	Taizhou(Zhejiang)	0.165874	0.137371	0.388525
2016	Taizhou(Zhejiang)	0.189511	0.144653	0.406902
2017	Taizhou(Zhejiang)	0.21434	0.162428	0.431957
2018	Taizhou(Zhejiang)	0.234062	0.174474	0.449537
2019	Taizhou(Zhejiang)	0.245249	0.186166	0.462249
2020	Taizhou(Zhejiang)	0.227456	0.182819	0.451575
2021	Taizhou(Zhejiang)	0.107883	0.229355	0.396612
2011	Wenzhou	0.152191	0.0750497	0.326914
2012	Wenzhou	0.162228	0.0971234	0.354293
2013	Wenzhou	0.171969	0.120745	0.379603
2014	Wenzhou	0.164729	0.138263	0.38848
2015	Wenzhou	0.172933	0.16372	0.410199
2016	Wenzhou	0.192207	0.180546	0.431608
2017	Wenzhou	0.213031	0.199676	0.454143
2018	Wenzhou	0.230653	0.217986	0.473529
2019	Wenzhou	0.259048	0.222821	0.490156
2020	Wenzhou	0.229572	0.246875	0.487921
2021	Wenzhou	0.14475	0.272382	0.445604
2011	Zhoushan	0.164723	0.0832156	0.342168
2012	Zhoushan	0.17884	0.0993097	0.36506
2013	Zhoushan	0.183707	0.116408	0.382408
2014	Zhoushan	0.233759	0.14337	0.427865
2015	Zhoushan	0.258288	0.166092	0.455107
2016	Zhoushan	0.28934	0.161449	0.464902
2017	Zhoushan	0.342696	0.162217	0.485569
2018	Zhoushan	0.387187	0.170037	0.506543
2019	Zhoushan	0.418209	0.174201	0.51953
2020	Zhoushan	0.370216	0.187524	0.513308
2021	Zhoushan	0.105652	0.211006	0.386405
2011	Shanghai	0.501805	0.264199	0.603415
2012	Shanghai	0.519986	0.322866	0.640108
2013	Shanghai	0.539772	0.457375	0.704889
2014	Shanghai	0.53565	0.43811	0.696011
2015	Shanghai	0.540371	0.495318	0.719273
2016	Shanghai	0.568571	0.579037	0.757483
2017	Shanghai	0.604917	0.671981	0.798478
2018	Shanghai	0.625022	0.754678	0.828732
2019	Shanghai	0.661543	0.71135	0.828248
2020	Shanghai	0.482197	0.763607	0.778975
2021	Shanghai	0.529094	0.905782	0.83203
